# Supplementary material for: 5-Chloro-2-phenyl-3-phenyl­sulfinyl-1-benzofuran
Source: Acta Crystallogr Sect E Struct Rep Online. 2009 Jul 22;65(Pt 8):o1958. doi: 10.1107/S1600536809028153 (PMC2977298; doi:10.1107/S1600536809028153)
Supplement: Supplementary file 2 [file e-65-o1958-Isup2.hkl]

# 
# h,k,l, Fc-squared, Fo-squared, sigma(Fo-squared) and status flag 
# 
data_I
_shelx_title ' 09F IN P-1' 
_shelx_refln_list_code          4 
_shelx_F_calc_maximum      176.46 
_exptl_crystal_F_000       364.00 
_reflns_d_resolution_high  0.7828 
 
loop_ 
 _symmetry_equiv_pos_as_xyz 
 'x, y, z' 
 '-x, -y, -z' 
 
_cell_length_a     8.2726 
_cell_length_b     9.4111 
_cell_length_c    11.3811 
_cell_angle_alpha  73.360 
_cell_angle_beta   81.630 
_cell_angle_gamma  70.757 
 
_shelx_F_squared_multiplier     1.000 
 
loop_ 
 _refln_index_h 
 _refln_index_k 
 _refln_index_l 
 _refln_F_squared_calc 
 _refln_F_squared_meas 
 _refln_F_squared_sigma 
 _refln_observed_status 
   1   0   0     2073.66     2010.13     14.68 o 
   2   0   0       39.04       43.91      1.00 o 
   3   0   0       30.72       38.20      1.65 o 
   4   0   0        5.71        7.11      0.61 o 
   5   0   0      726.07      715.17     10.71 o 
   6   0   0      106.38      114.68      3.76 o 
   7   0   0       12.90       14.52      1.67 o 
   8   0   0      280.93      280.18      7.10 o 
   9   0   0       15.48       17.92      2.95 o 
  -9   1   0        2.49        1.45      1.63 o 
  -8   1   0       17.33       16.76      1.88 o 
  -7   1   0      273.53      270.47      6.79 o 
  -6   1   0      170.32      160.38      4.70 o 
  -5   1   0     1080.33     1116.13     13.69 o 
  -4   1   0      335.10      399.35      6.72 o 
  -3   1   0      179.37      223.32      4.18 o 
  -2   1   0        8.11        7.78      0.27 o 
  -1   1   0      706.85      710.97      9.75 o 
   0   1   0      342.03      327.35      4.16 o 
   1   1   0      498.32      503.83      7.68 o 
   2   1   0       57.40       56.76      1.13 o 
   3   1   0      141.39      135.54      2.20 o 
   4   1   0      275.92      254.93      3.64 o 
   5   1   0      117.67      114.96      2.47 o 
   6   1   0      176.65      185.01      3.60 o 
   7   1   0      134.63      126.22      4.16 o 
   8   1   0        4.05        4.14      1.25 o 
   9   1   0      123.42      137.34      5.00 o 
  10   1   0       29.30       30.73      3.55 o 
  -9   2   0        6.68        4.08      1.63 o 
  -8   2   0       23.40       19.20      2.81 o 
  -7   2   0       50.91       49.23      3.99 o 
  -6   2   0      379.27      329.14      7.21 o 
  -5   2   0        1.63        3.64      0.92 o 
  -4   2   0        3.04        3.94      1.03 o 
  -3   2   0     1668.10     1664.95     16.81 o 
  -2   2   0      660.77      661.51      8.04 o 
  -1   2   0     2874.67     2816.51     26.49 o 
   0   2   0     3218.82     3267.91     26.96 o 
   1   2   0     5973.23     5679.70     46.87 o 
   2   2   0     6038.13     5695.37     80.38 o 
   3   2   0      663.03      666.84      8.82 o 
   4   2   0      119.85      106.72      2.20 o 
   5   2   0      130.10      138.73      2.83 o 
   6   2   0      410.56      425.07      5.77 o 
   7   2   0     1003.28      988.79     10.49 o 
   8   2   0       13.54       10.06      1.46 o 
   9   2   0       67.92       58.51      4.73 o 
  10   2   0       33.78       29.25      3.55 o 
  -8   3   0       88.65       96.03      8.13 o 
  -7   3   0       97.23       89.75      4.07 o 
  -6   3   0      163.09      152.93      5.12 o 
  -5   3   0        7.22        6.52      2.36 o 
  -4   3   0        0.01        0.30      0.84 o 
  -3   3   0      984.88      992.16     12.11 o 
  -2   3   0      180.37      227.95      4.49 o 
  -1   3   0      246.03      289.35      3.33 o 
   0   3   0      536.90      619.94      5.61 o 
   1   3   0      206.94      224.06      2.84 o 
   2   3   0      540.58      520.72      4.95 o 
   3   3   0       86.22       76.16      1.65 o 
   4   3   0      162.91      175.65      2.91 o 
   5   3   0       51.12       62.19      1.86 o 
   6   3   0      208.77      199.78      3.72 o 
   7   3   0      181.12      175.14      3.79 o 
   8   3   0       85.05       75.06      5.02 o 
   9   3   0      151.14      167.84      7.98 o 
  10   3   0        1.14        4.73      2.36 o 
  -8   4   0        9.33       13.02      2.66 o 
  -7   4   0        8.53        7.39      1.77 o 
  -6   4   0       14.10       17.20      2.06 o 
  -5   4   0      123.86      126.56      4.49 o 
  -4   4   0      317.32      314.88     12.12 o 
  -3   4   0      137.79      138.65      4.07 o 
  -2   4   0      795.98      832.61     12.85 o 
  -1   4   0        7.35       16.48      0.89 o 
   0   4   0      100.48      106.25      2.26 o 
   1   4   0     2416.76     2480.98     17.80 o 
   2   4   0       11.14       18.05      0.94 o 
   3   4   0        0.76        0.84      0.50 o 
   4   4   0      900.65      897.48      8.35 o 
   5   4   0      354.91      359.03      4.82 o 
   6   4   0      490.58      477.49      8.35 o 
   7   4   0      237.41      238.74      5.93 o 
   8   4   0        3.57        0.08      1.14 o 
   9   4   0      104.62      110.81      6.50 o 
  10   4   0       30.20       27.78      3.84 o 
  -7   5   0        9.96        3.25      1.77 o 
  -6   5   0        6.47        9.17      1.67 o 
  -5   5   0       46.60       40.69      2.81 o 
  -4   5   0      604.47      559.86     10.02 o 
  -3   5   0        0.07        0.92      1.03 o 
  -2   5   0       11.56       12.52      1.56 o 
  -1   5   0      534.82      548.54      6.13 o 
   0   5   0       64.06       83.17      2.08 o 
   1   5   0       32.01       25.53      1.19 o 
   2   5   0        3.03        2.32      0.55 o 
   3   5   0      339.20      350.50      4.51 o 
   4   5   0     1393.37     1438.64     15.88 o 
   5   5   0      451.11      450.89     18.32 o 
   6   5   0      157.95      153.83      4.58 o 
   7   5   0      313.54      297.76      6.89 o 
   8   5   0        6.04        4.98      1.33 o 
   9   5   0       12.27       13.09      2.07 o 
  10   5   0       30.01       29.85      3.84 o 
  -6   6   0       14.83       20.29      2.40 o 
  -5   6   0       31.34       30.22      2.48 o 
  -4   6   0       90.41       85.82      3.86 o 
  -3   6   0       59.72       50.99      2.82 o 
  -2   6   0      480.93      459.61      8.36 o 
  -1   6   0        3.12        1.67      0.92 o 
   0   6   0      135.20      145.65      3.08 o 
   1   6   0        3.79        1.75      0.64 o 
   2   6   0      211.41      227.13      3.29 o 
   3   6   0      709.56      677.07     13.04 o 
   4   6   0       42.08       45.09      2.51 o 
   5   6   0        7.30        4.73      1.14 o 
   6   6   0      132.25      136.72      7.24 o 
   7   6   0       24.67       24.37      2.51 o 
   8   6   0      106.53      106.48      4.39 o 
   9   6   0       39.15       36.96      2.72 o 
  10   6   0       45.54       46.27      5.02 o 
  -5   7   0       13.35       11.07      1.98 o 
  -4   7   0        2.15       -0.21      1.14 o 
  -3   7   0       28.40       24.23      2.19 o 
  -2   7   0       78.07       82.81      4.28 o 
  -1   7   0       75.98       74.73      3.23 o 
   0   7   0        3.81        2.65      0.70 o 
   1   7   0       33.70       27.02      1.47 o 
   2   7   0      107.85      100.32      2.83 o 
   3   7   0      356.41      343.19      5.49 o 
   4   7   0      690.51      692.04     10.76 o 
   5   7   0      108.10      109.13      4.07 o 
   6   7   0      213.98      212.47      5.85 o 
   7   7   0       17.85       16.95      1.98 o 
   8   7   0       23.20       22.74      2.40 o 
   9   7   0        3.16        3.84      1.67 o 
  -4   8   0        2.14        0.15      1.46 o 
  -3   8   0       97.23       87.65      4.18 o 
  -2   8   0      100.53      104.31      4.39 o 
  -1   8   0       65.35       67.77      3.44 o 
   0   8   0      182.58      172.16      5.61 o 
   1   8   0        0.27        0.36      0.92 o 
   2   8   0       15.56       12.19      1.48 o 
   3   8   0      181.05      171.74      4.02 o 
   4   8   0        0.19        0.74      1.04 o 
   5   8   0      678.25      660.33     11.28 o 
   6   8   0        2.41        2.36      1.25 o 
   7   8   0        0.26        0.15      1.25 o 
   8   8   0       15.67       20.72      2.30 o 
   9   8   0        1.99       -0.44      1.92 o 
  -3   9   0        6.42       10.00      1.98 o 
  -2   9   0        0.25        1.77      2.07 o 
  -1   9   0       24.03       18.27      2.19 o 
   0   9   0      275.67      281.91     10.34 o 
   1   9   0        1.26       -1.77      1.48 o 
   2   9   0       90.50       96.43      3.04 o 
   3   9   0      119.23      118.63      3.45 o 
   4   9   0        0.11       -0.44      1.92 o 
   5   9   0        0.57       -1.48      1.63 o 
   6   9   0        3.63        2.00      1.35 o 
   7   9   0       28.97       28.61      2.95 o 
   8   9   0       10.56       10.66      2.09 o 
  -2  10   0        0.05        0.30      2.36 o 
  -1  10   0       89.00       93.38      6.21 o 
   0  10   0       28.22       33.10      3.84 o 
   1  10   0       14.84       16.84      2.66 o 
   2  10   0      106.32      103.10      4.25 o 
   3  10   0      131.73      125.89      3.73 o 
   4  10   0      143.90      140.49      5.12 o 
   5  10   0        0.36        0.44      1.46 o 
   6  10   0       58.54       55.23      3.44 o 
   7  10   0       34.29       37.77      2.93 o 
   1  11   0       11.78       14.77      3.55 o 
   2  11   0       44.79       46.68      3.84 o 
   3  11   0        0.19       -3.10      2.07 o 
   4  11   0       18.67       16.12      2.36 o 
   5  11   0       35.52       33.91      2.69 o 
  -5 -11   1        9.75        5.91      1.88 o 
  -4 -11   1       36.20       35.82      2.98 o 
  -3 -11   1        4.86        5.15      1.85 o 
  -2 -11   1       11.85        8.40      1.98 o 
  -1 -11   1        2.33        3.08      2.07 o 
  -7 -10   1       20.42       14.41      2.30 o 
  -6 -10   1       80.58       78.80      4.88 o 
  -5 -10   1       14.96       14.81      1.98 o 
  -4 -10   1       10.87        6.27      3.40 o 
  -3 -10   1      189.68      197.98      4.87 o 
  -2 -10   1       14.15       15.43      1.91 o 
  -1 -10   1       25.46       27.19      3.84 o 
   0 -10   1       39.50       36.05      4.14 o 
   1 -10   1       29.68       27.78      4.14 o 
  -8  -9   1       27.05       25.97      2.61 o 
  -7  -9   1       12.58       12.60      1.88 o 
  -6  -9   1        0.17       -0.68      1.35 o 
  -5  -9   1      311.22      308.31      7.83 o 
  -4  -9   1      150.72      147.80      5.21 o 
  -3  -9   1        4.44        4.36      1.00 o 
  -2  -9   1       30.44       26.59      2.30 o 
  -1  -9   1       27.65       26.89      3.55 o 
   0  -9   1      103.57      105.49      6.21 o 
   1  -9   1       33.07       36.94      3.84 o 
   2  -9   1       27.70       29.80      3.10 o 
   3  -9   1        2.86       -1.58      1.77 o 
  -9  -8   1       31.90       42.24      3.02 o 
  -8  -8   1        1.13        1.33      1.46 o 
  -7  -8   1       16.38        7.52      1.77 o 
  -6  -8   1       50.48       50.58      5.91 o 
  -5  -8   1       51.47       53.17      3.02 o 
  -4  -8   1      239.67      234.29      6.37 o 
  -3  -8   1      164.32      161.09      3.90 o 
  -2  -8   1       75.83       71.85      2.59 o 
  -1  -8   1      323.57      332.67      6.94 o 
   0  -8   1       46.65       51.12      4.14 o 
   1  -8   1      323.14      329.15      7.72 o 
   2  -8   1        5.04        2.28      1.42 o 
   3  -8   1       22.28       15.12      2.09 o 
   4  -8   1       45.37       48.28      5.17 o 
  -9  -7   1      149.81      162.88      5.84 o 
  -8  -7   1       12.94       10.80      1.88 o 
  -7  -7   1        3.42        4.24      1.92 o 
  -6  -7   1      173.84      164.02      5.22 o 
  -5  -7   1      115.19      113.46      4.18 o 
  -4  -7   1      601.34      577.46      9.92 o 
  -3  -7   1      236.82      248.17      4.71 o 
  -2  -7   1      188.96      191.92      4.07 o 
  -1  -7   1        4.45        3.51      0.92 o 
   0  -7   1       58.79       53.83      1.95 o 
   1  -7   1       34.43       35.23      2.30 o 
   2  -7   1      111.64      108.89      4.18 o 
   3  -7   1       11.52       13.59      1.88 o 
   4  -7   1        1.06       -1.36      1.35 o 
   5  -7   1        0.69       -2.34      1.56 o 
  -9  -6   1        0.01       -2.66      2.07 o 
  -8  -6   1        4.05        3.10      1.46 o 
  -7  -6   1      313.69      313.83      8.42 o 
  -6  -6   1      132.14      143.15      4.70 o 
  -5  -6   1      368.37      377.43      7.62 o 
  -4  -6   1       34.11       27.85      1.98 o 
  -3  -6   1       27.78       29.18      1.98 o 
  -2  -6   1      171.97      165.28      3.74 o 
  -1  -6   1        0.04       -0.59      0.55 o 
   0  -6   1      261.46      246.67      4.11 o 
   1  -6   1       68.55       66.08      2.93 o 
   2  -6   1        6.71        9.31      1.46 o 
   3  -6   1      554.14      504.88      9.40 o 
   4  -6   1        0.85       -1.77      1.33 o 
   5  -6   1        0.05       -0.07      1.35 o 
   6  -6   1       37.48       38.74      3.55 o 
 -10  -5   1       35.78       39.30      4.14 o 
  -9  -5   1      110.00      109.02      6.65 o 
  -8  -5   1        0.53       -0.59      1.25 o 
  -7  -5   1      258.07      267.81      6.68 o 
  -6  -5   1       35.50       40.27      2.51 o 
  -5  -5   1        8.87        8.57      1.35 o 
  -4  -5   1      805.06      815.37     17.73 o 
  -3  -5   1       31.06       26.65      1.77 o 
  -2  -5   1      697.47      647.75      6.65 o 
  -1  -5   1       84.98       87.47      2.14 o 
   0  -5   1        0.13        1.74      0.90 o 
   1  -5   1       39.07       40.09      1.47 o 
   2  -5   1      408.66      398.70      9.31 o 
   3  -5   1      237.85      243.06      5.95 o 
   4  -5   1        1.52        5.25      2.51 o 
   5  -5   1        9.05       15.23      2.66 o 
   6  -5   1      112.69      114.46      4.91 o 
   7  -5   1      139.04      143.72      5.74 o 
 -10  -4   1       57.57       49.64      4.73 o 
  -9  -4   1       78.68       87.47      5.91 o 
  -8  -4   1       31.04       30.94      2.30 o 
  -7  -4   1        6.75        7.94      1.35 o 
  -6  -4   1       15.66       17.02      2.51 o 
  -5  -4   1      200.18      193.48      4.79 o 
  -4  -4   1      228.38      248.70      6.80 o 
  -3  -4   1      493.85      469.64      4.94 o 
  -2  -4   1        3.65        6.54      0.60 o 
  -1  -4   1       80.93       87.82      1.95 o 
   0  -4   1     4091.61     4300.02     52.50 o 
   1  -4   1       72.50       85.51      1.90 o 
   2  -4   1      314.60      272.17      3.59 o 
   3  -4   1       13.12       17.01      1.56 o 
   4  -4   1        0.19       -1.03      0.84 o 
   5  -4   1      761.98      747.26     12.22 o 
   6  -4   1        2.61        1.03      3.69 o 
   7  -4   1        2.93        6.99      1.63 o 
   8  -4   1        3.92        2.66      1.77 o 
 -10  -3   1        1.74        1.18      2.36 o 
  -9  -3   1       22.22       20.98      3.25 o 
  -8  -3   1       85.47       86.58      5.61 o 
  -7  -3   1      203.14      197.20      8.42 o 
  -6  -3   1       96.20       98.91      2.60 o 
  -5  -3   1      114.07      106.30      2.42 o 
  -4  -3   1       71.61       79.84      1.78 o 
  -3  -3   1     1015.99     1036.66     18.03 o 
  -2  -3   1      568.39      587.11      5.61 o 
  -1  -3   1      115.89      121.45      1.95 o 
   0  -3   1      941.87      974.41      9.72 o 
   1  -3   1      163.13      177.31      2.65 o 
   2  -3   1      155.09      174.34      2.49 o 
   3  -3   1       38.41       32.70      1.77 o 
   4  -3   1      258.22      242.91      5.53 o 
   5  -3   1        8.73        5.68      2.07 o 
   6  -3   1        1.00        0.36      0.92 o 
   7  -3   1       37.22       32.46      2.40 o 
   8  -3   1        0.25       -2.86      3.10 o 
 -10  -2   1        8.62        3.55      2.36 o 
  -9  -2   1      149.99      164.89      8.27 o 
  -8  -2   1        6.66        7.68      2.07 o 
  -7  -2   1      156.93      157.59      3.60 o 
  -6  -2   1      577.34      582.58      7.05 o 
  -5  -2   1       15.89       19.44      1.73 o 
  -4  -2   1       30.68       28.03      1.07 o 
  -3  -2   1      617.69      598.81      6.65 o 
  -2  -2   1       15.08       17.58      0.52 o 
  -1  -2   1      792.60      755.59      9.61 o 
   0  -2   1      328.53      308.42      4.58 o 
   1  -2   1     1791.77     1766.36     12.83 o 
   2  -2   1     1049.82     1037.73     11.17 o 
   3  -2   1      224.20      250.67      9.01 o 
   4  -2   1       95.21       76.44      2.82 o 
   5  -2   1       62.62       60.99      2.82 o 
   6  -2   1        1.49        0.74      1.04 o 
   7  -2   1      149.12      141.95      5.00 o 
   8  -2   1        1.09        1.55      1.35 o 
   9  -2   1       57.02       60.78      3.65 o 
 -10  -1   1       14.70       14.77      3.25 o 
  -9  -1   1        9.39        8.86      2.36 o 
  -8  -1   1       49.31       42.94      2.61 o 
  -7  -1   1       64.38       64.04      3.02 o 
  -6  -1   1      563.70      550.99      6.81 o 
  -5  -1   1      161.32      156.73      3.86 o 
  -4  -1   1      609.41      634.46      6.45 o 
  -3  -1   1      637.59      620.80      5.89 o 
  -2  -1   1       37.20       40.84      1.10 o 
  -1  -1   1       51.78       60.87      2.07 o 
   0  -1   1      150.14      147.61      1.76 o 
   1  -1   1     1850.47     1829.61     23.85 o 
   2  -1   1      125.25      107.81      1.68 o 
   3  -1   1       19.55       19.50      0.72 o 
   4  -1   1      255.84      273.55      3.88 o 
   5  -1   1        0.62        1.86      0.71 o 
   6  -1   1       70.74       59.04      2.82 o 
   7  -1   1      127.22      126.46     10.05 o 
   8  -1   1       20.27       22.77      2.09 o 
   9  -1   1        1.38        2.36      3.84 o 
  -9   0   1       45.69       44.87      2.82 o 
  -8   0   1      143.51      151.24      5.12 o 
  -7   0   1      104.33       96.63      3.86 o 
  -6   0   1       11.14       10.80      1.25 o 
  -5   0   1        0.13        0.27      0.62 o 
  -4   0   1      257.53      236.68      3.39 o 
  -3   0   1      128.22      132.76      2.21 o 
  -2   0   1     1546.73     1566.72     11.42 o 
  -1   0   1      444.84      431.97      3.69 o 
   0   0   1        2.78        3.57      0.30 o 
   1   0   1     1421.24     1400.65     22.01 o 
   2   0   1       35.21       31.72      0.96 o 
   3   0   1      533.66      514.33      5.00 o 
   4   0   1      351.34      346.90      4.25 o 
   5   0   1        8.42        6.10      0.73 o 
   6   0   1     1406.07     1422.87     16.81 o 
   7   0   1       24.26       20.68      1.98 o 
   8   0   1        9.20       10.08      1.46 o 
   9   0   1        0.87       -1.48      1.25 o 
  -9   1   1       89.65       90.23      4.28 o 
  -8   1   1      215.66      206.88      6.27 o 
  -7   1   1        2.20        3.76      1.14 o 
  -6   1   1        1.12        0.74      0.84 o 
  -5   1   1       10.96       12.17      1.35 o 
  -4   1   1      992.47      947.51      8.39 o 
  -3   1   1      480.25      511.88      4.98 o 
  -2   1   1      677.24      651.15     15.56 o 
  -1   1   1     2820.57     2746.57     32.97 o 
   0   1   1      727.77      711.78     10.40 o 
   1   1   1     1577.94     1531.71     24.07 o 
   2   1   1      363.75      406.00      3.81 o 
   3   1   1      129.04      140.73      2.27 o 
   4   1   1      228.22      236.34      3.38 o 
   5   1   1      175.88      185.53      3.21 o 
   6   1   1      196.46      198.91      3.69 o 
   7   1   1       26.30       23.79      1.88 o 
   8   1   1        3.74        1.83      2.66 o 
   9   1   1       48.92       47.56      2.93 o 
  10   1   1       93.01       86.77      4.07 o 
  -9   2   1        5.78        3.84      1.67 o 
  -8   2   1        5.44        2.81      1.46 o 
  -7   2   1        0.16        0.32      1.14 o 
  -6   2   1      221.16      228.95      5.95 o 
  -5   2   1      304.88      286.76      6.26 o 
  -4   2   1      240.65      282.64      7.09 o 
  -3   2   1      303.02      361.13     15.22 o 
  -2   2   1      316.07      328.87      5.12 o 
  -1   2   1        0.81        1.53      0.29 o 
   0   2   1     3726.93     3651.08     37.82 o 
   1   2   1     1128.54     1151.16     10.76 o 
   2   2   1     1062.64     1073.75      8.36 o 
   3   2   1      773.29      781.72      9.65 o 
   4   2   1       54.21       50.34      1.54 o 
   5   2   1      215.63      200.60      5.07 o 
   6   2   1      172.80      175.85      3.51 o 
   7   2   1      105.58      109.70      2.94 o 
   8   2   1      220.18      221.84      5.85 o 
   9   2   1        4.27        2.75      2.66 o 
  10   2   1        0.52       -1.77      2.07 o 
  -8   3   1        0.47       -0.59      2.07 o 
  -7   3   1      208.33      200.15      6.26 o 
  -6   3   1        2.50        2.07      1.63 o 
  -5   3   1      360.06      339.52      7.30 o 
  -4   3   1      128.76      151.85      4.28 o 
  -3   3   1       20.45       24.23      1.67 o 
  -2   3   1      116.32       91.04      2.82 o 
  -1   3   1      383.36      422.05      4.39 o 
   0   3   1     1350.75     1349.73     10.33 o 
   1   3   1      987.37      920.71      7.50 o 
   2   3   1      169.55      191.40      2.72 o 
   3   3   1      342.23      314.84      4.22 o 
   4   3   1       62.27       65.99      1.74 o 
   5   3   1       77.12       79.00      2.16 o 
   6   3   1       64.98       67.70      2.20 o 
   7   3   1       54.14       55.14      2.03 o 
   8   3   1       40.68       36.01      2.27 o 
   9   3   1       12.40       15.66      2.66 o 
  10   3   1        5.63        5.91      2.36 o 
  -8   4   1       51.51       50.70      3.55 o 
  -7   4   1      136.59      130.37      5.22 o 
  -6   4   1       54.18       44.16      2.93 o 
  -5   4   1        3.81        3.55      1.25 o 
  -4   4   1       51.65       52.97      2.82 o 
  -3   4   1      287.07      285.90      5.95 o 
  -2   4   1      270.85      286.55      5.63 o 
  -1   4   1       55.17       54.66      1.50 o 
   0   4   1      416.11      442.93      4.81 o 
   1   4   1      409.17      455.43      5.80 o 
   2   4   1      532.68      525.52      4.63 o 
   3   4   1       14.59       14.94      0.96 o 
   4   4   1       59.74       54.18      1.61 o 
   5   4   1      664.23      671.96      7.73 o 
   6   4   1      130.30      138.33      3.16 o 
   7   4   1      149.81      140.74      4.37 o 
   8   4   1      173.89      164.32      5.00 o 
   9   4   1        0.09       -0.89      1.77 o 
  10   4   1       89.54       98.70      5.91 o 
  -7   5   1        0.70       -0.44      3.40 o 
  -6   5   1       37.84       32.35      2.61 o 
  -5   5   1        2.93        1.95      1.35 o 
  -4   5   1        5.96        6.37      1.42 o 
  -3   5   1     1053.61     1059.18     13.99 o 
  -2   5   1       55.12       60.42      2.61 o 
  -1   5   1       67.70       70.74      1.89 o 
   0   5   1      298.31      264.75      4.32 o 
   1   5   1      116.09      130.47      2.61 o 
   2   5   1     1981.00     1991.09     12.96 o 
   3   5   1      170.13      176.70      3.08 o 
   4   5   1       60.18       69.70      2.00 o 
   5   5   1      107.07      101.84      2.52 o 
   6   5   1        0.42        0.82      0.92 o 
   7   5   1      214.14      206.03      9.16 o 
   8   5   1        7.00        7.10      1.25 o 
   9   5   1       29.27       26.18      2.27 o 
  10   5   1       24.50       28.37      3.25 o 
  -6   6   1        6.59        5.73      1.63 o 
  -5   6   1       97.83      103.51      4.49 o 
  -4   6   1       81.05       72.19      3.44 o 
  -3   6   1       14.43       13.56      1.77 o 
  -2   6   1       43.17       47.07      2.61 o 
  -1   6   1      310.32      311.06      6.37 o 
   0   6   1      487.68      513.97      6.20 o 
   1   6   1      255.40      259.45      4.21 o 
   2   6   1      234.26      257.14      6.94 o 
   3   6   1      169.39      179.01      2.90 o 
   4   6   1      889.89      881.25      8.95 o 
   5   6   1        0.00       -0.74      0.84 o 
   6   6   1      464.09      454.87      8.46 o 
   7   6   1        4.59        2.50      1.77 o 
   8   6   1       35.00       39.63      2.51 o 
   9   6   1      215.39      217.70      6.65 o 
  10   6   1        0.13        0.16      4.28 o 
  -6   7   1       14.18       14.65      2.27 o 
  -5   7   1        6.51        6.42      3.55 o 
  -4   7   1        6.24        4.45      1.56 o 
  -3   7   1       95.01      107.41      4.28 o 
  -2   7   1       61.91       53.49      3.02 o 
  -1   7   1      570.18      553.42     14.33 o 
   0   7   1        0.10       -0.59      0.64 o 
   1   7   1      113.30      120.69      2.94 o 
   2   7   1      115.35      113.10      2.84 o 
   3   7   1       86.27       81.06      2.43 o 
   4   7   1      386.48      389.09      7.42 o 
   5   7   1       16.25       18.55      2.07 o 
   6   7   1        0.51        2.07      1.48 o 
   7   7   1       78.36       76.13      5.17 o 
   8   7   1       39.71       35.47      5.76 o 
   9   7   1       74.21       71.36      3.65 o 
  10   7   1        7.49        3.55      2.66 o 
  -5   8   1        0.43       -2.66      2.07 o 
  -4   8   1       12.78       11.57      2.06 o 
  -3   8   1      135.39      137.32      5.22 o 
  -2   8   1       53.59       56.58      3.11 o 
  -1   8   1        0.86        1.56      1.14 o 
   0   8   1       93.54       98.48      3.86 o 
   1   8   1        3.17        1.90      0.82 o 
   2   8   1        5.89        4.14      0.98 o 
   3   8   1      111.39      107.92      2.99 o 
   4   8   1      118.68      122.07      4.18 o 
   5   8   1       78.49       82.32      3.55 o 
   6   8   1      326.29      325.30      7.83 o 
   7   8   1        9.33        9.34      2.66 o 
   8   8   1       25.46       27.04      2.81 o 
   9   8   1       10.14       18.62      2.66 o 
  -3   9   1       33.41       34.65      2.93 o 
  -2   9   1      276.43      292.83      7.93 o 
  -1   9   1       41.98       38.43      2.69 o 
   0   9   1        3.88        3.77      1.35 o 
   1   9   1      122.79      120.86      6.21 o 
   3   9   1      151.77      164.15      4.02 o 
   4   9   1       36.83       35.95      2.40 o 
   5   9   1      102.57       90.25      3.86 o 
   6   9   1      126.79      135.14      4.91 o 
   7   9   1       28.10       29.62      3.25 o 
   8   9   1        1.25        4.43      2.36 o 
  -2  10   1       65.79       85.21      4.39 o 
  -1  10   1        1.06        0.59      2.36 o 
   0  10   1       24.79       23.05      3.25 o 
   1  10   1        0.49       -2.07      1.77 o 
   2  10   1        5.79        7.33      1.35 o 
   3  10   1        9.16        4.57      1.13 o 
   4  10   1        6.38        6.44      1.46 o 
   5  10   1        7.25        5.42      1.56 o 
   6  10   1       21.78       27.53      2.48 o 
   7  10   1      118.75      117.53      4.81 o 
   0  11   1       93.00      112.59      7.09 o 
   1  11   1        0.54       -0.30      2.36 o 
   2  11   1        0.66       -3.10      2.07 o 
   3  11   1       68.80       68.46      3.53 o 
   4  11   1       88.60       84.32      4.43 o 
   5  11   1      176.78      178.65      6.06 o 
   6  11   1        0.35       -0.59      1.77 o 
  -6 -10   2      106.55      106.21      4.79 o 
  -5 -10   2       34.16       39.92      3.84 o 
  -4 -10   2       14.49       17.09      2.06 o 
  -3 -10   2        8.58       11.63      1.51 o 
  -2 -10   2        7.44        8.95      1.92 o 
  -1 -10   2       25.71       25.16      3.84 o 
   0 -10   2       73.39       72.10      5.61 o 
   1 -10   2       38.12       46.69      4.43 o 
  -7  -9   2       43.52       45.69      3.23 o 
  -6  -9   2        0.30        1.44      1.77 o 
  -5  -9   2        7.92       13.40      1.69 o 
  -4  -9   2      254.61      257.22      7.10 o 
  -3  -9   2        2.63        0.98      1.21 o 
  -2  -9   2       86.53       91.36      3.15 o 
   0  -9   2       40.80       42.55      4.14 o 
   1  -9   2       17.79       24.23      3.55 o 
   2  -9   2       19.15       22.75      3.55 o 
   3  -9   2       30.36       33.69      4.14 o 
  -8  -8   2        0.15       -2.34      1.56 o 
  -7  -8   2        8.03        6.62      3.69 o 
  -6  -8   2       35.38       33.78      2.61 o 
  -5  -8   2      148.76      149.10      5.33 o 
  -4  -8   2       44.75       45.43      2.69 o 
  -3  -8   2        6.75        7.27      1.11 o 
  -2  -8   2       18.68       16.35      1.55 o 
  -1  -8   2      173.79      176.64      4.96 o 
   0  -8   2      198.76      204.78      8.57 o 
   1  -8   2       12.25       18.62      2.95 o 
   2  -8   2      156.07      162.64      5.53 o 
   3  -8   2        0.03       -1.03      2.81 o 
   4  -8   2        0.38       -0.44      2.22 o 
  -9  -7   2       48.92       50.34      7.83 o 
  -8  -7   2       19.84       16.41      2.27 o 
  -7  -7   2      170.69      176.68      5.85 o 
  -6  -7   2        1.90        1.63      1.33 o 
  -5  -7   2       59.01       55.51      3.11 o 
  -4  -7   2       29.87       24.72      2.22 o 
  -3  -7   2      729.30      715.42     11.37 o 
  -2  -7   2       17.51       21.32      1.55 o 
  -1  -7   2      323.68      294.14      6.23 o 
   0  -7   2        0.43        1.64      0.92 o 
   1  -7   2       22.91       21.67      2.09 o 
   2  -7   2       12.62        8.84      1.56 o 
   3  -7   2      130.55      131.83      5.01 o 
   4  -7   2       43.24       45.66      3.13 o 
   5  -7   2       20.18       13.60      2.30 o 
  -9  -6   2      189.18      202.20      6.68 o 
  -8  -6   2       91.59      100.42      4.46 o 
  -7  -6   2      176.32      179.73      5.63 o 
  -6  -6   2        1.50        2.01      1.03 o 
  -5  -6   2      140.83      133.90      4.58 o 
  -4  -6   2      587.15      543.99     10.19 o 
  -3  -6   2      304.42      304.06      6.56 o 
  -2  -6   2      436.64      456.17      6.34 o 
  -1  -6   2      361.45      352.53     11.08 o 
   0  -6   2      273.18      249.45      4.22 o 
   1  -6   2       96.74       97.16      3.65 o 
   2  -6   2       93.25       96.89      3.65 o 
   3  -6   2        0.28        0.75      1.48 o 
   4  -6   2        8.48        7.88      1.56 o 
   5  -6   2       68.48       62.58      3.55 o 
   6  -6   2        3.62        1.92      1.92 o 
  -9  -5   2        6.92        5.32      1.67 o 
  -8  -5   2      626.32      654.22     14.33 o 
  -7  -5   2      219.95      215.34      6.65 o 
  -6  -5   2      455.93      436.46      8.56 o 
  -5  -5   2        6.69        5.02      1.25 o 
  -4  -5   2      354.32      351.94      6.89 o 
  -3  -5   2       66.83       55.79      2.61 o 
  -2  -5   2      276.09      283.98      4.53 o 
  -1  -5   2        1.46        2.98      0.70 o 
   0  -5   2      516.48      538.46      8.90 o 
   1  -5   2      120.58      119.47      2.65 o 
   2  -5   2      291.11      292.86      6.27 o 
   3  -5   2      215.88      215.13      5.64 o 
   4  -5   2      112.45      111.33      4.18 o 
   5  -5   2        1.10       -0.89      3.25 o 
   6  -5   2       27.96       23.20      2.51 o 
   7  -5   2        4.15        2.81      1.92 o 
 -10  -4   2       10.68        8.86      2.66 o 
  -9  -4   2        2.26        0.59      2.07 o 
  -8  -4   2      139.36      139.99      4.88 o 
  -7  -4   2      102.19      106.74      4.16 o 
  -6  -4   2       74.54       76.87      3.32 o 
  -5  -4   2       66.20       58.72      2.61 o 
  -4  -4   2       80.84       80.39      3.02 o 
  -3  -4   2     1042.04     1029.03     12.32 o 
  -2  -4   2     1464.08     1476.35     10.20 o 
  -1  -4   2      631.52      622.34     12.67 o 
   0  -4   2       50.79       53.17      1.63 o 
   1  -4   2       17.65       12.36      0.82 o 
   2  -4   2      344.25      356.82      4.59 o 
   3  -4   2      758.43      762.47     10.97 o 
   4  -4   2       39.10       36.07      2.30 o 
   5  -4   2       75.59       61.18      3.13 o 
   6  -4   2      451.20      443.27      9.60 o 
   7  -4   2       25.95       25.71      2.61 o 
   8  -4   2        6.31        7.05      1.98 o 
 -10  -3   2       91.05      100.47      6.80 o 
  -9  -3   2      245.32      254.13     10.64 o 
  -8  -3   2       19.46       20.39      2.95 o 
  -7  -3   2      240.74      240.62      6.02 o 
  -6  -3   2       70.55       71.14      3.11 o 
  -5  -3   2        1.87        2.86      0.92 o 
  -4  -3   2       48.00       29.30      0.98 o 
  -3  -3   2      806.74      863.03     10.44 o 
  -2  -3   2      204.71      171.15      3.76 o 
  -1  -3   2     3461.62     3608.45     47.68 o 
   0  -3   2     1052.01     1190.28     10.31 o 
   1  -3   2     1395.37     1451.65     11.50 o 
   2  -3   2        2.34        2.49      0.45 o 
   3  -3   2       72.04       63.21      2.61 o 
   4  -3   2      482.31      475.13      8.35 o 
   5  -3   2      194.76      203.82      5.53 o 
   6  -3   2       70.20       59.33      3.11 o 
   7  -3   2       20.71       18.89      2.40 o 
   8  -3   2        6.57        6.19      3.40 o 
 -10  -2   2        9.78        6.80      2.36 o 
  -9  -2   2        2.19        4.14      2.07 o 
  -8  -2   2       36.81       40.48      3.84 o 
  -7  -2   2      130.11      143.43      4.33 o 
  -6  -2   2      397.93      406.42      6.29 o 
  -5  -2   2        3.34        0.45      0.59 o 
  -4  -2   2      101.98      124.51      2.42 o 
  -3  -2   2      166.04      180.03      2.57 o 
  -2  -2   2       82.63       87.04      2.40 o 
  -1  -2   2     5333.84     5363.09     33.98 o 
   0  -2   2     7047.19     6915.06     55.28 o 
   1  -2   2      470.29      487.36      5.31 o 
   2  -2   2        6.78       10.20      0.64 o 
   3  -2   2      271.38      324.53      4.09 o 
   4  -2   2       30.15       42.36      2.19 o 
   5  -2   2      376.94      363.36      7.30 o 
   6  -2   2       47.54       53.56      2.82 o 
   7  -2   2       10.56       10.74      1.77 o 
   8  -2   2       66.20       71.49      3.74 o 
   9  -2   2       75.07       75.06      3.95 o 
  -9  -1   2       36.21       33.98      3.84 o 
  -8  -1   2       99.66       94.56      5.91 o 
  -7  -1   2      394.23      364.90      8.57 o 
  -6  -1   2       32.66       29.86      1.52 o 
  -5  -1   2      961.36      993.57      9.56 o 
  -4  -1   2       13.16       11.60      0.82 o 
  -3  -1   2       40.55       40.15      1.20 o 
  -2  -1   2      746.89      691.20      6.35 o 
  -1  -1   2      298.30      301.93      3.08 o 
   0  -1   2    10172.67     9995.10     66.34 o 
   1  -1   2     2015.04     2012.04     14.09 o 
   2  -1   2       34.87       34.79      1.00 o 
   3  -1   2      735.81      694.42      7.52 o 
   4  -1   2      529.87      557.54      5.90 o 
   5  -1   2      191.79      185.16      4.70 o 
   6  -1   2      204.58      198.34      5.30 o 
   7  -1   2        0.05       -1.48      1.04 o 
   8  -1   2       33.96       34.44      2.40 o 
   9  -1   2        0.15        1.08      1.56 o 
  -9   0   2        3.05        4.14      2.07 o 
  -8   0   2        5.49        3.84      1.25 o 
  -7   0   2      253.67      228.36      5.93 o 
  -6   0   2      108.75       98.69      3.84 o 
  -5   0   2       26.58       20.86      1.17 o 
  -4   0   2     2438.28     2666.10     19.53 o 
  -3   0   2      911.54      938.56     16.63 o 
  -2   0   2      715.18      664.06      5.85 o 
  -1   0   2     3261.46     3302.46     28.36 o 
   0   0   2      379.63      406.02      4.39 o 
   1   0   2     1791.39     1804.89     19.99 o 
   2   0   2      882.70      994.14      7.89 o 
   3   0   2      177.37      183.41      4.92 o 
   4   0   2        1.08        0.17      0.53 o 
   5   0   2       53.43       49.80      2.54 o 
   6   0   2       68.16       60.35      2.95 o 
   7   0   2      562.73      544.81      9.70 o 
   8   0   2        3.34       -1.13      2.66 o 
   9   0   2      117.51      120.75      4.79 o 
  -9   1   2       64.49       71.00      3.74 o 
  -8   1   2       48.13       48.22      3.25 o 
  -7   1   2       13.47       10.22      1.56 o 
  -6   1   2      715.72      643.24     18.47 o 
  -5   1   2       14.02       13.56      1.56 o 
  -4   1   2      153.14      176.88      2.94 o 
  -3   1   2     1550.97     1589.56     12.26 o 
  -2   1   2       12.04       13.03      0.64 o 
  -1   1   2      375.28      405.56      3.85 o 
   0   1   2      611.91      623.73      5.55 o 
   1   1   2      903.18      883.54     12.41 o 
   2   1   2    31138.17    29148.39    414.88 o 
   3   1   2      125.61      138.18      2.27 o 
   4   1   2      125.01      110.99      2.20 o 
   5   1   2      114.52      114.24      2.47 o 
   6   1   2      672.21      676.09      7.67 o 
   7   1   2      451.74      436.09      8.24 o 
   8   1   2      112.26      108.92      4.07 o 
   9   1   2       19.26       19.50      2.36 o 
  10   1   2       51.11       49.84      6.21 o 
  -9   2   2        6.06        3.82      2.81 o 
  -8   2   2        3.77        5.96      1.56 o 
  -7   2   2        8.49       12.09      1.77 o 
  -6   2   2       34.11       36.35      2.40 o 
  -5   2   2      509.71      522.21      8.88 o 
  -4   2   2      537.83      570.73      8.67 o 
  -3   2   2     1077.07     1116.73      9.39 o 
  -2   2   2      270.13      317.31      3.54 o 
  -1   2   2       46.78       40.09      1.07 o 
   0   2   2      340.22      334.62      5.25 o 
   1   2   2     1008.76      965.93      8.58 o 
   2   2   2    10788.89    10450.10     75.42 o 
   3   2   2     3951.78     4190.49     28.02 o 
   4   2   2       70.57       76.22      1.88 o 
   5   2   2      144.24      144.93      2.84 o 
   6   2   2     1042.44      969.13     11.26 o 
   7   2   2      135.64      127.50      4.49 o 
   8   2   2        6.18        5.40      2.51 o 
   9   2   2       36.70       34.07      2.40 o 
  10   2   2       26.87       20.98      3.25 o 
  -8   3   2        0.40        0.68      2.51 o 
  -7   3   2        4.83        2.84      1.35 o 
  -6   3   2       79.31       75.96      3.55 o 
  -5   3   2      141.69      143.59      4.49 o 
  -4   3   2      491.66      444.27     14.63 o 
  -3   3   2      489.38      506.36      7.93 o 
  -2   3   2       44.05       47.06      1.18 o 
  -1   3   2      644.46      639.47      5.99 o 
   0   3   2      385.62      365.06      3.94 o 
   1   3   2     2975.45     2930.88     34.09 o 
   2   3   2      344.83      356.41      3.95 o 
   3   3   2       49.22       44.03      1.30 o 
   4   3   2     3015.32     2994.16     21.44 o 
   5   3   2      113.92      114.73      2.61 o 
   6   3   2      425.80      408.08      5.69 o 
   7   3   2        3.02        2.55      0.86 o 
   8   3   2      145.95      147.26      4.60 o 
   9   3   2      224.53      208.28      5.95 o 
  10   3   2        3.70        8.27      2.36 o 
  -8   4   2       65.12       61.28      3.65 o 
  -7   4   2       19.78       17.31      3.84 o 
  -6   4   2      226.87      210.57      6.27 o 
  -5   4   2      357.05      332.49      7.51 o 
  -4   4   2       39.38       37.10      3.40 o 
  -3   4   2      354.20      343.74      6.68 o 
  -2   4   2        2.00        2.91      0.50 o 
  -1   4   2       64.64       61.90      1.53 o 
   0   4   2       96.70      101.30      2.07 o 
   1   4   2       15.68       20.41      0.90 o 
   2   4   2      233.38      236.18      2.69 o 
   3   4   2     1289.78     1325.36     13.50 o 
   4   4   2       41.24       47.84      1.59 o 
   5   4   2       66.90       63.53      1.99 o 
   6   4   2        0.30       -0.47      0.88 o 
   7   4   2       14.20       10.81      1.19 o 
   8   4   2       36.76       35.33      2.30 o 
   9   4   2        0.88        3.25      1.77 o 
  10   4   2        2.83        5.02      2.36 o 
  -7   5   2       36.46       29.76      2.48 o 
  -6   5   2        0.03        0.91      1.33 o 
  -5   5   2        3.33        3.23      1.20 o 
  -4   5   2       36.85       39.52      2.61 o 
  -3   5   2       13.95       13.40      1.56 o 
  -2   5   2      733.00      711.67     15.66 o 
  -1   5   2       64.66       71.26      1.89 o 
   0   5   2      905.22      984.38     11.27 o 
   1   5   2      153.02      195.25      3.23 o 
   2   5   2       10.10       11.94      1.14 o 
   3   5   2     2455.63     2449.03     36.13 o 
   4   5   2       99.87      125.82      2.76 o 
   5   5   2       24.89       24.23      1.30 o 
   6   5   2      235.27      241.64      4.29 o 
   7   5   2      181.52      182.01      7.09 o 
   8   5   2       71.65       71.88      3.23 o 
   9   5   2        0.00       -0.15      1.25 o 
  -6   6   2       23.93       23.54      3.25 o 
  -5   6   2        6.81        5.17      1.67 o 
  -4   6   2        0.74       -0.32      1.92 o 
  -3   6   2      348.39      341.71      7.51 o 
  -2   6   2      638.44      647.81     10.42 o 
  -1   6   2      147.74      149.65      4.25 o 
   0   6   2      102.80      106.89      2.56 o 
   1   6   2      189.26      199.10      3.57 o 
   2   6   2       65.61       71.26      2.10 o 
   3   6   2        3.15        0.91      0.54 o 
   4   6   2        0.49       -0.51      0.55 o 
   5   6   2      154.63      149.61      3.26 o 
   6   6   2      118.47      122.75      4.07 o 
   7   6   2      141.93      141.95      6.06 o 
   8   6   2        5.51        3.86      1.63 o 
   9   6   2        0.01       -2.66      1.77 o 
  10   6   2       72.55       88.95      5.61 o 
  -6   7   2       12.37       10.94      2.30 o 
  -5   7   2        4.51        4.74      2.07 o 
  -4   7   2        2.87        0.15      1.33 o 
  -3   7   2       66.89       66.15      3.44 o 
  -2   7   2      133.76      120.48      4.28 o 
  -1   7   2      132.37      125.19      5.17 o 
   0   7   2      460.90      442.27      6.08 o 
   1   7   2      103.56      109.23      2.76 o 
   2   7   2      137.80      141.30      3.18 o 
   3   7   2       28.42       24.65      1.18 o 
   4   7   2        3.54        2.07      1.04 o 
   5   7   2      248.35      229.24      5.63 o 
   6   7   2      160.81      158.60     10.19 o 
   7   7   2        0.24        2.74      1.14 o 
   8   7   2       82.68       89.78      3.86 o 
   9   7   2       39.57       36.64      3.84 o 
  10   7   2      173.25      191.78      8.86 o 
  -5   8   2       26.87       29.29      2.90 o 
  -4   8   2       11.50        7.87      1.85 o 
  -3   8   2        0.01       -1.03      1.25 o 
  -2   8   2        2.67        0.42      1.20 o 
  -1   8   2        3.22        2.07      1.77 o 
   0   8   2       19.73       27.54      3.84 o 
   1   8   2      147.74      140.42      3.63 o 
   2   8   2       25.50       22.98      1.52 o 
   3   8   2      115.82      110.50      2.99 o 
   4   8   2      186.83      180.49      8.86 o 
   5   8   2       32.54       30.17      2.30 o 
   6   8   2      136.67      129.13      4.49 o 
   7   8   2       15.70       12.39      1.77 o 
   8   8   2       50.27       49.35      4.43 o 
   9   8   2       47.88       55.26      4.73 o 
  -3   9   2      105.73      117.60      5.17 o 
  -2   9   2        1.16       -1.77      3.55 o 
  -1   9   2      192.09      180.62      5.84 o 
   0   9   2       25.94       27.56      2.27 o 
   1   9   2       28.15       30.60      2.40 o 
   2   9   2       99.14       90.26      5.47 o 
   3   9   2        2.61        2.16      0.78 o 
   4   9   2       29.19       30.50      2.19 o 
   5   9   2       80.23       79.34      5.91 o 
   6   9   2       88.27       88.83      3.83 o 
   8   9   2       27.32       24.53      2.95 o 
   9   9   2        0.20        0.89      2.36 o 
  -2  10   2        0.03       -3.32      2.22 o 
  -1  10   2        5.09        9.54      1.88 o 
   0  10   2       13.52       12.59      2.06 o 
   1  10   2       66.43       57.33      4.43 o 
   3  10   2        9.66        7.03      1.55 o 
   4  10   2      116.63      123.88      4.60 o 
   5  10   2       70.30       69.30      3.34 o 
   6  10   2       15.97       19.50      2.66 o 
   7  10   2       13.81       13.59      2.95 o 
   8  10   2        2.77        8.27      2.95 o 
   0  11   2        0.03        1.48      2.36 o 
   1  11   2      104.44      109.33      6.50 o 
   2  11   2        2.33        3.39      1.35 o 
   3  11   2        0.04       -0.76      1.42 o 
   4  11   2       59.01       59.69      3.23 o 
   5  11   2       56.60       58.51      4.73 o 
   6  11   2      113.71      134.45      7.68 o 
  -5 -10   3       77.20       72.30      3.95 o 
  -4 -10   3      119.99      116.55      4.88 o 
  -3 -10   3       24.82       26.57      2.34 o 
  -2 -10   3       30.85       32.19      2.61 o 
  -1 -10   3       78.19       87.53      4.37 o 
   0 -10   3       79.36       84.81      6.21 o 
  -7  -9   3       13.02       13.78      2.13 o 
  -6  -9   3      189.86      203.67      8.86 o 
  -5  -9   3       68.94       69.87      3.74 o 
  -4  -9   3      105.68      104.79      4.46 o 
  -3  -9   3       37.30       43.03      2.77 o 
  -2  -9   3        0.08       -1.61      1.07 o 
  -1  -9   3      100.89      105.16      4.46 o 
   0  -9   3       39.01       36.64      4.14 o 
   1  -9   3       48.27       56.14      4.73 o 
   2  -9   3       63.66       65.60      5.32 o 
  -8  -8   3      128.52      133.72      5.63 o 
  -7  -8   3      100.94      100.31      4.70 o 
  -6  -8   3      170.70      159.59      5.76 o 
  -5  -8   3        0.08       -0.89      1.20 o 
  -4  -8   3        5.06        3.07      2.36 o 
  -3  -8   3      343.18      330.65      7.82 o 
  -2  -8   3       44.23       46.42      2.28 o 
  -1  -8   3       12.35       10.11      1.76 o 
   0  -8   3        5.50        3.84      2.07 o 
   1  -8   3       77.47       88.95      5.91 o 
   2  -8   3      148.75      143.02      7.68 o 
   3  -8   3       25.66       27.48      2.82 o 
   4  -8   3        0.71       -0.52      1.77 o 
  -8  -7   3        9.61        6.81      1.77 o 
  -7  -7   3       85.49       88.16      4.16 o 
  -6  -7   3        2.35        2.36      1.35 o 
  -5  -7   3       10.20       10.21      1.42 o 
  -4  -7   3       94.68       89.56      3.74 o 
  -3  -7   3      167.86      165.17      5.09 o 
  -2  -7   3       19.05       20.35      1.55 o 
  -1  -7   3        0.08        0.59      1.18 o 
   0  -7   3       20.00       15.96      4.88 o 
   1  -7   3      233.93      243.49      9.16 o 
   2  -7   3       51.94       55.77      3.02 o 
   3  -7   3      231.90      232.73      6.79 o 
   4  -7   3       23.04       26.29      2.51 o 
   5  -7   3       35.53       32.64      2.82 o 
  -9  -6   3      137.83      151.63      5.81 o 
  -8  -6   3       25.76       27.53      5.47 o 
  -7  -6   3      136.31      140.79      5.09 o 
  -6  -6   3        5.12        5.59      1.35 o 
  -5  -6   3       20.67       17.54      1.98 o 
  -4  -6   3      128.89      119.68      4.28 o 
  -3  -6   3      213.16      179.18      5.12 o 
  -2  -6   3      269.97      254.04      4.76 o 
  -1  -6   3     1194.33     1226.91     20.39 o 
   0  -6   3      646.59      639.63     18.17 o 
   1  -6   3        0.89        1.48      1.04 o 
   2  -6   3       88.98       80.77      3.44 o 
   3  -6   3        0.18       -0.56      1.14 o 
   4  -6   3       90.01       95.16      4.18 o 
   5  -6   3       12.05       12.28      2.09 o 
   6  -6   3        2.23        3.13      1.77 o 
  -9  -5   3       31.73       36.08      2.82 o 
  -8  -5   3        0.25       -0.15      1.46 o 
  -7  -5   3       69.46       67.43      3.44 o 
  -6  -5   3        0.02        0.41      2.36 o 
  -5  -5   3      290.87      292.37      6.68 o 
  -4  -5   3       13.63       12.12      1.56 o 
  -3  -5   3      267.37      259.62      5.84 o 
  -2  -5   3      547.82      468.89     11.68 o 
  -1  -5   3       16.20       16.27      1.46 o 
   0  -5   3      409.38      408.78      5.42 o 
   1  -5   3      106.02       98.27      2.89 o 
   2  -5   3      311.01      306.56      8.72 o 
   3  -5   3       91.18       95.74      3.76 o 
   4  -5   3        0.27       -0.30      2.36 o 
   5  -5   3      127.63      126.48      4.81 o 
   6  -5   3        0.04        1.77      1.25 o 
   7  -5   3       15.87       15.53      2.51 o 
  -9  -4   3        6.37        8.27      2.36 o 
  -8  -4   3       57.00       59.95      3.32 o 
  -7  -4   3      506.29      510.07      9.76 o 
  -6  -4   3       19.24       18.89      1.85 o 
  -5  -4   3      159.40      157.23      4.58 o 
  -4  -4   3        3.73        2.72      1.03 o 
  -3  -4   3       91.87       99.35      3.23 o 
  -2  -4   3     1228.61     1269.90     14.30 o 
  -1  -4   3      298.94      288.19      3.42 o 
   0  -4   3     1524.49     1530.81     12.66 o 
   1  -4   3        0.01        0.04      0.43 o 
   2  -4   3        9.70        5.24      0.75 o 
   3  -4   3       16.29       15.33      1.56 o 
   4  -4   3      158.12      160.52      4.91 o 
   5  -4   3        1.22        0.46      1.14 o 
   6  -4   3       10.26       10.05      1.63 o 
   7  -4   3        0.54        1.03      1.46 o 
  -9  -3   3        4.39        1.48      2.07 o 
  -8  -3   3      220.12      224.54      6.23 o 
  -7  -3   3      150.36      156.06      4.88 o 
  -6  -3   3       66.06       67.08      3.11 o 
  -5  -3   3       22.02       18.10      1.63 o 
  -4  -3   3       14.00       19.54      1.63 o 
  -3  -3   3      979.55      914.49     12.26 o 
  -2  -3   3      432.03      482.41      7.10 o 
  -1  -3   3      481.48      453.53      5.42 o 
   0  -3   3        5.01       10.73      0.86 o 
   1  -3   3      173.80      186.70      3.11 o 
   2  -3   3      990.59     1018.38      9.25 o 
   3  -3   3       65.27       62.01      2.61 o 
   4  -3   3      112.02      105.06      3.65 o 
   5  -3   3      176.02      170.45      5.12 o 
   6  -3   3      107.00      110.05      4.37 o 
   7  -3   3      344.08      361.26     11.38 o 
   8  -3   3        0.03        2.66      2.07 o 
  -9  -2   3        0.63        1.77      2.36 o 
  -8  -2   3       16.23       18.91      2.95 o 
  -7  -2   3       79.14       80.22      3.41 o 
  -6  -2   3      133.28      132.88      6.35 o 
  -5  -2   3      245.64      214.13      3.68 o 
  -4  -2   3      166.82      185.08      3.01 o 
  -3  -2   3      356.77      336.00      3.90 o 
  -2  -2   3      513.39      514.61      7.10 o 
  -1  -2   3      186.26      183.68      2.24 o 
   0  -2   3      798.46      833.27      7.27 o 
   1  -2   3       48.27       55.24      1.42 o 
   2  -2   3       13.29       13.87      1.92 o 
   3  -2   3      205.63      221.43      3.65 o 
   4  -2   3        5.22        1.88      1.33 o 
   5  -2   3      228.76      224.22      5.63 o 
   6  -2   3      449.73      450.96      8.96 o 
   7  -2   3        0.17       -0.56      1.14 o 
   8  -2   3        9.54        6.64      1.56 o 
   9  -2   3       12.75        9.88      1.98 o 
  -9  -1   3        5.19        6.80      2.36 o 
  -8  -1   3        0.67       -1.18      1.77 o 
  -7  -1   3      240.16      233.44      9.16 o 
  -6  -1   3        3.70        4.99      0.90 o 
  -5  -1   3       35.12       31.65      1.45 o 
  -4  -1   3      315.69      313.02      4.32 o 
  -3  -1   3        7.63        8.28      0.73 o 
  -2  -1   3      428.52      439.83      4.60 o 
  -1  -1   3     2179.86     2160.13     15.47 o 
   0  -1   3      153.18      169.65      2.02 o 
   1  -1   3      272.70      230.72      2.95 o 
   2  -1   3      156.52      171.35      3.32 o 
   3  -1   3      188.33      176.78      2.91 o 
   4  -1   3      538.84      551.55     12.71 o 
   5  -1   3        1.14        1.58      0.92 o 
   6  -1   3      214.11      211.06      5.63 o 
   7  -1   3        0.82        1.34      1.14 o 
   8  -1   3        2.84       -0.89      1.25 o 
   9  -1   3       63.91       62.37      7.98 o 
  -9   0   3       52.20       59.99      5.02 o 
  -8   0   3       35.64       30.73      3.25 o 
  -7   0   3        0.03        0.16      1.48 o 
  -6   0   3      601.39      599.09      9.79 o 
  -5   0   3       20.41       20.53      1.24 o 
  -4   0   3       17.76        9.65      0.90 o 
  -3   0   3      427.05      440.56      8.43 o 
  -2   0   3     1400.86     1543.20     11.76 o 
  -1   0   3      988.99      980.07     12.86 o 
   0   0   3      298.55      294.81      6.99 o 
   1   0   3       33.24       38.95      1.00 o 
   2   0   3     1056.05     1022.08     14.20 o 
   3   0   3        4.21        6.99      0.61 o 
   4   0   3       41.40       42.61      1.45 o 
   5   0   3      109.90      107.26      2.51 o 
   6   0   3      104.36      108.91      3.74 o 
   7   0   3       37.74       40.71      2.40 o 
   8   0   3        9.11        8.98      1.56 o 
   9   0   3       12.61       10.56      1.77 o 
  -9   1   3        0.11        0.00      2.36 o 
  -8   1   3       14.53       15.20      2.36 o 
  -7   1   3      176.78      170.03      5.33 o 
  -6   1   3      293.22      271.94      6.37 o 
  -5   1   3      109.15       97.46      3.44 o 
  -4   1   3      431.84      470.79      5.52 o 
  -3   1   3       11.73       12.01      0.86 o 
  -2   1   3      660.84      670.96      6.35 o 
  -1   1   3       20.09       21.00      0.90 o 
   0   1   3     1657.45     1744.09     21.30 o 
   1   1   3      428.64      409.42      3.26 o 
   2   1   3      239.78      247.12      2.82 o 
   3   1   3     1790.51     1814.67     13.56 o 
   4   1   3      332.69      347.35      4.42 o 
   5   1   3      145.10      148.97      2.94 o 
   6   1   3      320.41      326.60      4.97 o 
   7   1   3       12.32        9.79      1.77 o 
   8   1   3      192.10      193.55      5.63 o 
   9   1   3        3.04        2.25      1.35 o 
  10   1   3        6.51        2.95      2.36 o 
  -9   2   3       90.15       97.76     11.97 o 
  -8   2   3       42.12       37.42      2.61 o 
  -7   2   3      219.11      195.27      5.95 o 
  -6   2   3      162.91      159.46      5.01 o 
  -5   2   3       45.96       43.88      2.51 o 
  -4   2   3      239.61      249.64      7.68 o 
  -3   2   3       78.30       83.88      1.93 o 
  -2   2   3      693.26      727.52      7.10 o 
  -1   2   3      993.76     1027.83      8.38 o 
   0   2   3       48.51       52.47      1.25 o 
   1   2   3     1767.76     1702.47     15.67 o 
   2   2   3      138.48      141.81      1.97 o 
   3   2   3      439.62      424.12      4.79 o 
   4   2   3      147.77      149.20      2.65 o 
   5   2   3       57.02       56.49      1.80 o 
   6   2   3      146.95      142.84      3.17 o 
   7   2   3       73.58       76.34      4.88 o 
   8   2   3       19.42       16.70      1.67 o 
   9   2   3       13.72        8.05      1.77 o 
  10   2   3        3.92        1.18      2.36 o 
  -8   3   3        6.32        2.95      3.25 o 
  -7   3   3        1.31       -1.33      1.25 o 
  -6   3   3      159.75      141.99      4.81 o 
  -5   3   3       13.57       11.85      1.46 o 
  -4   3   3      275.64      285.21      6.21 o 
  -3   3   3      346.95      350.66      4.44 o 
  -2   3   3      601.73      681.95     14.33 o 
  -1   3   3      270.17      306.75      3.80 o 
   0   3   3      939.93      946.09     10.12 o 
   1   3   3        3.81        5.53      0.61 o 
   2   3   3     1496.85     1448.03     19.07 o 
   3   3   3     1669.27     1828.31     13.88 o 
   4   3   3      127.07      135.67      2.65 o 
   5   3   3      193.41      177.46      3.29 o 
   6   3   3       28.50       24.63      1.30 o 
   7   3   3       97.07       84.27      2.61 o 
   8   3   3      238.03      241.82      6.05 o 
   9   3   3        4.87        1.92      2.51 o 
  -8   4   3       31.06       26.46      2.51 o 
  -7   4   3        2.22        3.86      2.51 o 
  -6   4   3        2.19        1.18      2.07 o 
  -5   4   3      222.19      215.19      5.95 o 
  -4   4   3      106.83      114.62      4.07 o 
  -3   4   3      116.00      111.97      3.74 o 
  -2   4   3      269.32      289.02      3.86 o 
  -1   4   3        4.30        4.11      0.58 o 
   0   4   3      474.64      457.63      5.06 o 
   1   4   3        5.18        6.38      0.61 o 
   2   4   3        0.06        0.30      0.38 o 
   3   4   3     1615.82     1619.90     20.40 o 
   4   4   3      211.52      219.99      3.51 o 
   5   4   3        7.39        5.31      0.73 o 
   6   4   3       86.84       81.08      2.55 o 
   7   4   3       20.50       18.27      1.42 o 
   8   4   3       91.37       92.92      3.72 o 
  -7   5   3        8.48       12.95      2.22 o 
  -6   5   3       12.13       10.71      1.88 o 
  -5   5   3       17.25       20.59      2.19 o 
  -4   5   3       16.52       12.92      1.77 o 
  -3   5   3      301.62      296.01      6.56 o 
  -2   5   3      215.89      203.36      5.09 o 
  -1   5   3      310.51      320.10      4.42 o 
   0   5   3      321.16      346.68      5.56 o 
   1   5   3      323.83      319.57      4.35 o 
   2   5   3      389.30      390.39      4.82 o 
   3   5   3        3.19        2.72      0.61 o 
   4   5   3      911.44      928.33     10.90 o 
   5   5   3       34.73       34.62      1.59 o 
   6   5   3        5.08        3.55      0.85 o 
   7   5   3      214.85      224.24      4.37 o 
   8   5   3       49.50       43.93      2.81 o 
   9   5   3       47.13       57.03      4.43 o 
  -6   6   3       15.71       13.15      4.88 o 
  -5   6   3       29.92       27.78      2.56 o 
  -4   6   3       13.32       11.19      1.69 o 
  -3   6   3      289.41      294.72      6.98 o 
  -2   6   3        1.23        0.95      1.92 o 
  -1   6   3      776.10      795.64      9.30 o 
   0   6   3       29.44       24.13      1.38 o 
   1   6   3        2.01        3.28      0.73 o 
   2   6   3      115.32       93.07      2.38 o 
   3   6   3      300.87      313.67      3.84 o 
   4   6   3      646.81      664.58      7.53 o 
   5   6   3      177.70      184.25      3.66 o 
   6   6   3       17.59       17.04      2.07 o 
   7   6   3       12.12       13.23      1.63 o 
   8   6   3        0.08        2.36      1.77 o 
   9   6   3       23.18       18.62      2.95 o 
  -6   7   3        0.03        0.30      2.66 o 
  -5   7   3        7.53       10.77      1.88 o 
  -4   7   3       90.14       92.73      4.58 o 
  -3   7   3      466.17      480.95      9.70 o 
  -2   7   3      458.23      470.56      9.17 o 
  -1   7   3       37.36       36.90      2.51 o 
   0   7   3        3.77        1.31      0.66 o 
   1   7   3       56.32       55.22      2.24 o 
   2   7   3      128.24      137.44      3.16 o 
   3   7   3      179.15      180.88      3.03 o 
   4   7   3      262.26      263.38      4.63 o 
   5   7   3       80.76       80.14      2.53 o 
   6   7   3      439.36      434.29      7.99 o 
   7   7   3        0.45       -0.89      1.48 o 
   8   7   3      107.31      109.63      6.21 o 
   9   7   3       21.14       20.98      3.25 o 
  10   7   3       54.34       56.74      4.73 o 
  -5   8   3        9.92       15.93      2.19 o 
  -4   8   3       31.58       32.32      2.82 o 
  -3   8   3       16.06       14.59      1.98 o 
  -2   8   3      100.06      109.00      4.37 o 
  -1   8   3       95.79      105.14      4.58 o 
   0   8   3        3.09        3.25      1.77 o 
   1   8   3      150.52      157.55      3.66 o 
   2   8   3      110.55      109.53      3.60 o 
   3   8   3        4.70        4.75      0.77 o 
   4   8   3      102.13       90.07      3.53 o 
   5   8   3       27.98       23.11      1.88 o 
   6   8   3       85.07       87.17      5.32 o 
   7   8   3        1.79        2.07      1.77 o 
   8   8   3        2.74        0.30      2.07 o 
   9   8   3       98.64      101.95      6.50 o 
  -4   9   3       11.46        9.18      2.19 o 
  -3   9   3       53.33       46.55      3.32 o 
  -2   9   3        1.60        2.64      1.56 o 
  -1   9   3       41.49       43.05      2.82 o 
   0   9   3        1.24        1.26      3.99 o 
   1   9   3       69.86       65.49      3.11 o 
   2   9   3        8.74       10.04      2.02 o 
   3   9   3      103.98      104.13      2.94 o 
   4   9   3       89.88       91.87      3.65 o 
   5   9   3      101.39       97.81      5.91 o 
   6   9   3        2.30       -2.07      1.77 o 
   7   9   3       37.77       27.78      3.55 o 
   8   9   3      114.41      122.63      7.09 o 
   9   9   3       17.62       20.98      3.55 o 
  -2  10   3        0.06       -0.15      1.67 o 
  -1  10   3        3.34        2.66      1.67 o 
   0  10   3       74.84       83.53      3.95 o 
   1  10   3        0.70        1.52      1.77 o 
   2  10   3        6.10        4.73      2.36 o 
   3  10   3      265.57      263.56      5.20 o 
   4  10   3       45.57       39.01      3.55 o 
   5  10   3       53.19       63.24      4.73 o 
   6  10   3       30.40       26.59      3.25 o 
   7  10   3       29.08       23.64      3.25 o 
   8  10   3       18.69       20.68      3.25 o 
   0  11   3        1.72       -1.77      2.36 o 
   1  11   3       62.14       62.35      4.73 o 
   4  11   3       99.48       96.63      5.61 o 
   5  11   3        0.03       -0.30      2.07 o 
   6  11   3        1.02        7.09      2.36 o 
   7  11   3        0.43        3.84      2.36 o 
  -4 -10   4       57.08       62.52      4.43 o 
  -3 -10   4       29.41       33.87      2.95 o 
  -2 -10   4      105.39      117.20      5.17 o 
  -6  -9   4       18.66       19.44      2.48 o 
  -5  -9   4      127.94      113.68      5.00 o 
  -4  -9   4      113.00      108.04      4.67 o 
  -3  -9   4       11.82       13.14      1.77 o 
  -2  -9   4       45.54       50.83      2.46 o 
  -1  -9   4        9.90        7.65      1.56 o 
   1  -9   4       39.18       44.62      4.14 o 
  -7  -8   4      124.94      121.86      5.21 o 
  -6  -8   4       11.18       10.65      1.88 o 
  -5  -8   4      130.67      139.30      5.33 o 
  -4  -8   4        3.20        0.00      1.46 o 
  -3  -8   4        0.09       -0.59      1.25 o 
  -2  -8   4      147.37      150.65      5.91 o 
  -1  -8   4        0.59       -0.12      1.09 o 
   0  -8   4      229.64      236.99      9.75 o 
   1  -8   4       22.92       23.34      3.84 o 
   2  -8   4       10.45        7.39      2.66 o 
   3  -8   4       11.77       10.05      2.36 o 
  -8  -7   4       41.28       36.93      3.99 o 
  -7  -7   4      210.45      204.83      6.68 o 
  -6  -7   4       28.58       26.28      2.48 o 
  -5  -7   4       83.62       77.09      3.74 o 
  -4  -7   4       37.99       36.75      2.66 o 
  -3  -7   4      312.95      322.93      7.70 o 
  -2  -7   4       14.11        9.05      1.25 o 
  -1  -7   4        7.65        6.10      1.13 o 
   0  -7   4        2.54        4.43      1.77 o 
   1  -7   4       66.19       59.69      4.43 o 
   2  -7   4      331.97      357.55     11.82 o 
   3  -7   4       32.63       43.44      2.93 o 
   4  -7   4       22.94       29.55      2.72 o 
  -8  -6   4      233.87      246.71      7.40 o 
  -7  -6   4       59.76       51.82      3.23 o 
  -6  -6   4       14.63       15.21      1.98 o 
  -5  -6   4       71.78       68.98      3.55 o 
  -4  -6   4        0.08       -1.57      1.04 o 
  -3  -6   4      149.70      145.85      4.70 o 
  -2  -6   4       37.08       36.66      2.09 o 
  -1  -6   4       67.52       69.02      2.42 o 
   0  -6   4        6.76        9.78      1.35 o 
   1  -6   4      271.06      256.79      9.16 o 
   2  -6   4       31.73       35.11      2.40 o 
   3  -6   4       10.49        7.42      1.67 o 
   4  -6   4       26.42       27.60      2.40 o 
   5  -6   4      119.85      117.28      4.91 o 
  -9  -5   4       12.81       11.70      3.84 o 
  -8  -5   4       37.45       33.19      2.72 o 
  -7  -5   4      322.65      307.24     14.77 o 
  -6  -5   4      235.55      220.87      6.26 o 
  -5  -5   4        0.40        0.59      1.04 o 
  -4  -5   4        5.39        6.01      1.35 o 
  -3  -5   4      176.14      170.11      6.21 o 
  -2  -5   4       90.54       75.92      2.49 o 
  -1  -5   4     1666.86     1610.57     14.16 o 
   0  -5   4      305.02      325.34      4.91 o 
   1  -5   4      491.21      469.77      6.27 o 
   2  -5   4      375.32      377.54      7.40 o 
   3  -5   4       45.90       49.69      3.10 o 
   4  -5   4      161.37      162.61      5.33 o 
   5  -5   4        2.65        2.81      1.25 o 
   6  -5   4        7.78        5.65      2.07 o 
  -9  -4   4       77.09       75.94      6.21 o 
  -8  -4   4        4.00        2.95      1.42 o 
  -7  -4   4       18.18       16.98      2.06 o 
  -6  -4   4     1333.69     1309.13     17.10 o 
  -5  -4   4        0.89        2.30      0.98 o 
  -4  -4   4      256.98      249.66      5.84 o 
  -3  -4   4        0.83        0.66      0.76 o 
  -2  -4   4        4.58        4.06      0.92 o 
  -1  -4   4     1319.82     1295.12      9.64 o 
   0  -4   4       20.49       19.90      1.97 o 
   1  -4   4       22.49       20.66      1.26 o 
   2  -4   4      229.52      225.93      4.71 o 
   3  -4   4       29.20       33.70      2.09 o 
   4  -4   4      209.49      205.65      5.64 o 
   5  -4   4       57.20       53.40      3.02 o 
   6  -4   4       28.31       29.54      2.48 o 
   7  -4   4       27.80       31.94      4.58 o 
  -9  -3   4       81.45       84.81      6.50 o 
  -8  -3   4       12.33        8.98      1.63 o 
  -7  -3   4       21.48       19.03      2.06 o 
  -6  -3   4       61.98       63.36      3.11 o 
  -5  -3   4        3.00        3.20      1.14 o 
  -4  -3   4       32.18       35.69      2.19 o 
  -3  -3   4      144.52      138.39      3.86 o 
  -2  -3   4      783.20      749.85     10.79 o 
  -1  -3   4     2770.71     2933.46     17.89 o 
   0  -3   4     1761.01     1865.09     14.60 o 
   1  -3   4       83.44       76.26      1.99 o 
   2  -3   4      232.84      232.42      3.78 o 
   3  -3   4      180.29      169.87      6.80 o 
   4  -3   4      299.04      302.69      6.56 o 
   5  -3   4       59.93       52.78      2.82 o 
   6  -3   4      106.72      110.55      4.37 o 
   7  -3   4        5.53        5.82      1.92 o 
   8  -3   4      159.90      168.53      7.54 o 
  -9  -2   4       18.74       11.52      2.95 o 
  -8  -2   4      123.27      116.72      7.09 o 
  -7  -2   4      813.50      820.58     14.63 o 
  -6  -2   4        5.15        3.89      1.48 o 
  -5  -2   4       63.64       62.41      2.77 o 
  -4  -2   4     1038.12      998.00     24.97 o 
  -3  -2   4        1.27        2.81      0.45 o 
  -2  -2   4      448.31      384.07      5.07 o 
  -1  -2   4      289.99      321.19      3.90 o 
   0  -2   4       78.29       66.66      1.41 o 
   1  -2   4      978.43      959.78      8.64 o 
   2  -2   4       16.56       16.14      0.96 o 
   3  -2   4      531.37      529.20      7.15 o 
   4  -2   4        5.15        5.87      1.14 o 
   5  -2   4       94.01      101.23      3.74 o 
   6  -2   4      502.54      478.12      9.37 o 
   7  -2   4       28.97       30.82      2.40 o 
   8  -2   4        0.09        0.30      1.35 o 
  -9  -1   4       35.40       40.78      4.43 o 
  -8  -1   4       47.80       47.28      4.43 o 
  -7  -1   4       18.02       17.43      2.95 o 
  -6  -1   4      128.26      131.08      7.24 o 
  -5  -1   4       23.49       24.21      1.34 o 
  -4  -1   4      598.81      589.42      6.70 o 
  -3  -1   4       85.10       72.51      1.86 o 
  -2  -1   4       45.37       51.63      1.48 o 
  -1  -1   4      996.88     1083.00      9.82 o 
   0  -1   4        7.83       21.25      0.80 o 
   1  -1   4      956.46      945.48      8.19 o 
   2  -1   4      294.44      268.28      3.62 o 
   3  -1   4      547.28      573.30      6.21 o 
   4  -1   4       26.94       23.94      1.19 o 
   5  -1   4       94.65       85.73      3.32 o 
   6  -1   4      143.31      136.48      4.58 o 
   7  -1   4       77.09       70.17      3.32 o 
   8  -1   4       72.39       72.81      3.53 o 
   9  -1   4        4.67        6.35      1.67 o 
  -9   0   4       18.62       30.44      3.84 o 
  -8   0   4      121.97      127.06      7.09 o 
  -7   0   4       66.52       59.10      4.73 o 
  -6   0   4      108.56       98.45      3.62 o 
  -5   0   4      912.97      935.24      9.62 o 
  -4   0   4        6.25        8.50      1.48 o 
  -3   0   4     1127.83     1258.36     10.79 o 
  -2   0   4       46.80       61.67      1.64 o 
  -1   0   4      220.29      252.29      3.23 o 
   0   0   4     2459.32     2396.37     23.86 o 
   1   0   4       52.12       61.99      2.01 o 
   2   0   4        7.03        9.68      0.61 o 
   3   0   4     1592.82     1662.46     28.07 o 
   4   0   4       47.79       47.82      1.59 o 
   5   0   4      839.42      847.56      8.73 o 
   6   0   4      768.16      778.97     18.32 o 
   7   0   4       31.17       28.90      2.06 o 
   8   0   4      113.12      110.09      6.65 o 
   9   0   4        0.43        0.07      4.73 o 
  -9   1   4       11.27       22.46      3.55 o 
  -8   1   4        5.30        8.57      2.36 o 
  -7   1   4        2.34        0.11      2.07 o 
  -6   1   4        0.90        1.48      2.36 o 
  -5   1   4      259.45      253.34      5.84 o 
  -4   1   4       76.20       83.07      2.21 o 
  -3   1   4      107.95      130.64      2.65 o 
  -2   1   4     1646.58     1830.03     14.21 o 
  -1   1   4      523.58      533.15      5.33 o 
   0   1   4     1576.99     1595.43     11.86 o 
   1   1   4     1496.31     1510.30     16.23 o 
   2   1   4      808.88      839.53     17.56 o 
   3   1   4        1.49        2.32      0.82 o 
   4   1   4        1.16        0.55      0.62 o 
   5   1   4        0.29        1.33      1.78 o 
   6   1   4      140.52      129.96      2.97 o 
   7   1   4       13.61       16.30      3.10 o 
   8   1   4       14.16       17.35      1.77 o 
   9   1   4      117.45      116.30      4.54 o 
  10   1   4        3.49       -0.89      2.66 o 
  -8   2   4       44.58       42.70      2.93 o 
  -7   2   4       25.39       22.69      2.19 o 
  -6   2   4      180.15      177.25      5.33 o 
  -5   2   4       11.78       12.30      1.67 o 
  -4   2   4      138.26      127.90      3.86 o 
  -3   2   4      655.68      630.32      6.73 o 
  -2   2   4     1453.79     1738.86     13.60 o 
  -1   2   4      621.53      621.56     15.22 o 
   0   2   4      298.31      341.78      4.69 o 
   1   2   4      195.44      198.13      3.76 o 
   2   2   4      794.49      768.10      8.98 o 
   3   2   4     1677.55     1800.02     16.48 o 
   4   2   4     6120.08     6311.37     48.25 o 
   5   2   4       14.41       12.62      0.96 o 
   6   2   4      255.90      240.04      4.18 o 
   7   2   4       25.04       25.43      1.77 o 
   8   2   4      162.01      150.41      6.21 o 
   9   2   4       19.52       17.43      2.95 o 
  10   2   4       46.69       32.80      3.84 o 
  -8   3   4       78.55       67.79      7.24 o 
  -7   3   4        9.60        8.49      1.67 o 
  -6   3   4        7.75        6.15      1.63 o 
  -5   3   4        3.93        5.34      1.14 o 
  -4   3   4      312.24      321.31      6.68 o 
  -3   3   4     1442.21     1452.69     12.45 o 
  -2   3   4      869.49      918.38      8.56 o 
  -1   3   4      285.62      310.71      4.02 o 
   0   3   4        1.61        2.46      0.43 o 
   1   3   4       37.28       36.24      0.94 o 
   2   3   4      859.87      854.16      9.92 o 
   3   3   4      899.24      898.92      7.91 o 
   4   3   4     2609.69     2640.16     21.55 o 
   5   3   4      497.15      525.13      6.20 o 
   6   3   4       75.78       78.16      4.35 o 
   7   3   4       23.01       24.28      1.75 o 
   8   3   4       96.01      101.06      5.61 o 
   9   3   4       26.93       26.89      3.25 o 
  10   3   4        1.82       -3.10      2.07 o 
  -7   4   4       34.36       29.56      2.72 o 
  -6   4   4        9.25       10.59      2.95 o 
  -5   4   4       61.44       47.70      2.90 o 
  -4   4   4       18.52       20.17      2.66 o 
  -3   4   4       13.43       14.12      1.63 o 
  -2   4   4      322.68      282.02      4.06 o 
  -1   4   4     1301.60     1404.47     11.75 o 
   0   4   4      457.15      516.40      5.74 o 
   1   4   4      282.45      244.85      3.33 o 
   2   4   4       66.68       64.17      1.16 o 
   3   4   4      696.88      676.74      8.23 o 
   4   4   4      228.47      250.30      3.97 o 
   5   4   4      254.94      256.42      4.09 o 
   6   4   4      425.27      406.18      6.66 o 
   7   4   4       15.02       15.34      1.25 o 
   8   4   4       12.23       14.20      2.07 o 
   9   4   4      100.15      112.88      6.21 o 
  -7   5   4       14.04       12.31      2.09 o 
  -6   5   4       98.02      107.09      4.60 o 
  -5   5   4        6.37        3.25      1.92 o 
  -4   5   4      442.03      426.41      8.75 o 
  -3   5   4      921.44      891.09     12.70 o 
  -2   5   4        4.42        5.03      1.14 o 
  -1   5   4      325.61      308.20      5.08 o 
   0   5   4       55.36       62.69      1.84 o 
   1   5   4        7.92       12.61      0.90 o 
   2   5   4        9.80       14.35      0.89 o 
   3   5   4      294.82      307.74      4.22 o 
   4   5   4      418.21      403.59      5.17 o 
   5   5   4      228.13      229.06      3.99 o 
   6   5   4       62.88       61.15      2.13 o 
   7   5   4       46.66       41.38      4.88 o 
   8   5   4       39.60       45.09      2.72 o 
   9   5   4       61.46       67.37      4.73 o 
  -6   6   4        1.41        0.47      1.56 o 
  -5   6   4       14.99       14.02      1.98 o 
  -4   6   4       79.55       81.46      3.86 o 
  -3   6   4       18.18       16.47      3.55 o 
  -2   6   4       40.59       38.49      2.34 o 
  -1   6   4       70.14       69.77      2.10 o 
   0   6   4      277.62      274.50      4.36 o 
   1   6   4      148.86      148.73      3.03 o 
   2   6   4      446.80      467.70      5.78 o 
   3   6   4       65.42       54.14      3.08 o 
   4   6   4        0.30        1.90      0.73 o 
   5   6   4      298.47      288.53      4.64 o 
   6   6   4        5.26        1.75      1.33 o 
   7   6   4       28.11       24.28      2.95 o 
   8   6   4      103.37      113.47      6.21 o 
   9   6   4        0.01       -2.36      2.07 o 
  -5   7   4       43.76       57.35      8.72 o 
  -4   7   4       87.08       92.41      4.25 o 
  -3   7   4       14.96       17.88      2.36 o 
  -2   7   4       18.20       15.99      2.81 o 
  -1   7   4      321.66      308.22      6.81 o 
   0   7   4       69.58       76.20      2.80 o 
   1   7   4      167.24      172.02      3.62 o 
   2   7   4      100.03      106.47      2.76 o 
   3   7   4      396.87      392.12      4.60 o 
   4   7   4      297.72      310.66      5.03 o 
   5   7   4       45.85       47.74      2.61 o 
   6   7   4      109.66      119.02      3.95 o 
   7   7   4       68.89       73.87      5.02 o 
   8   7   4        1.34        0.89      1.77 o 
   9   7   4       90.53       99.29      6.21 o 
  10   7   4        7.54        9.16      2.95 o 
  -5   8   4       52.36       51.54      3.62 o 
  -4   8   4       26.24       29.58      3.69 o 
  -3   8   4       40.45       46.95      3.11 o 
  -2   8   4        0.11       -1.57      1.04 o 
  -1   8   4        7.93       13.33      3.25 o 
   0   8   4      417.77      411.53      8.20 o 
   1   8   4       83.38       80.79      2.53 o 
   2   8   4      132.58      119.68      3.11 o 
   3   8   4       31.41       29.90      1.38 o 
   4   8   4      245.41      258.16      6.02 o 
   5   8   4       44.63       44.92      3.84 o 
   6   8   4        9.36       11.82      2.36 o 
   7   8   4       27.81       27.48      3.25 o 
   8   8   4       96.20       90.13      5.91 o 
   9   8   4        0.07       -0.59      2.36 o 
  -3   9   4       68.40       74.73      4.16 o 
  -2   9   4        0.01       -0.36      1.35 o 
  -1   9   4        0.18       -2.32      2.51 o 
   0   9   4       16.85       22.34      2.27 o 
   1   9   4        0.07        0.27      1.92 o 
   2   9   4       20.79       17.74      2.65 o 
   3   9   4       52.94       56.08      2.93 o 
   4   9   4        0.49       -0.30      1.48 o 
   5   9   4       51.63       54.96      4.43 o 
   6   9   4       91.37       89.83      5.61 o 
   7   9   4        3.58        1.77      1.77 o 
   8   9   4       15.17       11.52      2.95 o 
   9   9   4        0.52        1.77      2.36 o 
  -2  10   4        5.15        2.22      4.43 o 
  -1  10   4       41.05       47.16      3.32 o 
   0  10   4        7.58        6.23      2.22 o 
   1  10   4      142.78      152.48      7.68 o 
   2  10   4        6.91        7.09      2.36 o 
   3  10   4        4.23        0.59      1.77 o 
   4  10   4       11.60        9.46      2.07 o 
   5  10   4       31.11       35.46      3.55 o 
   6  10   4        8.18        9.46      2.36 o 
   7  10   4       60.12       57.33      5.02 o 
   8  10   4       96.57       91.60      6.21 o 
   0  11   4        1.42       -0.59      2.95 o 
   4  11   4       21.63       26.59      3.25 o 
   5  11   4        9.42        5.61      2.36 o 
   6  11   4       12.85       15.07      2.95 o 
   7  11   4        2.10        5.32      2.07 o 
  -5  -9   5       10.56        7.66      2.66 o 
  -4  -9   5        0.05       -2.44      1.63 o 
  -3  -9   5       18.99       18.43      2.19 o 
  -2  -9   5       12.94       15.71      1.89 o 
  -1  -9   5        0.36        0.39      1.35 o 
   0  -9   5       46.05       42.84      3.11 o 
  -6  -8   5        8.34        9.14      2.51 o 
  -5  -8   5        4.54        3.35      1.56 o 
  -4  -8   5      179.23      185.94      6.14 o 
  -3  -8   5       13.22       10.64      1.91 o 
  -2  -8   5        0.05        1.24      1.45 o 
  -1  -8   5      355.94      358.44      6.71 o 
   0  -8   5       35.51       35.10      2.81 o 
   1  -8   5       66.97       67.96      5.32 o 
   2  -8   5       26.48       22.46      3.25 o 
  -7  -7   5        2.60        1.87      1.56 o 
  -6  -7   5       66.00       63.10      5.32 o 
  -5  -7   5       44.07       45.84      4.58 o 
  -4  -7   5       48.62       45.68      2.90 o 
  -3  -7   5       39.98       35.87      2.61 o 
  -2  -7   5      170.82      171.97      4.35 o 
  -1  -7   5      612.41      571.19      9.33 o 
   1  -7   5       16.58       21.87      2.66 o 
   2  -7   5        0.01       -1.18      1.77 o 
   3  -7   5      128.02      146.27      7.68 o 
   4  -7   5       42.10       43.55      5.91 o 
  -8  -6   5       10.19        6.38      1.77 o 
  -7  -6   5      117.56      124.00      5.21 o 
  -6  -6   5       13.19       12.99      2.07 o 
  -5  -6   5       23.54       21.42      3.25 o 
  -4  -6   5       97.89       92.14      3.99 o 
  -3  -6   5       13.74       12.38      2.22 o 
  -2  -6   5      281.03      278.74      6.68 o 
  -1  -6   5       51.32       51.05      2.25 o 
   0  -6   5      166.14      160.71      4.67 o 
   1  -6   5       30.93       23.34      2.95 o 
   2  -6   5       10.31        7.39      2.07 o 
   3  -6   5       68.18       77.67      3.65 o 
   4  -6   5        0.39       -0.11      1.48 o 
   5  -6   5       17.74       19.56      5.02 o 
  -8  -5   5        0.21       -1.22      1.56 o 
  -7  -5   5      242.84      252.68      7.07 o 
  -6  -5   5       28.43       25.38      2.40 o 
  -5  -5   5      125.25      116.44      4.49 o 
  -4  -5   5       67.94       66.57      3.11 o 
  -3  -5   5       54.70       48.62      2.69 o 
  -2  -5   5      161.77      153.07      6.50 o 
  -1  -5   5      417.03      397.15      6.06 o 
   0  -5   5      524.57      505.68     13.45 o 
   1  -5   5      295.65      301.16      6.35 o 
   2  -5   5      226.34      220.15      6.80 o 
   3  -5   5        0.40        0.32      1.33 o 
   4  -5   5        4.10        5.97      1.92 o 
   5  -5   5      142.02      160.87      5.53 o 
   6  -5   5      103.85      105.64      4.67 o 
  -9  -4   5        0.04       -1.77      2.36 o 
  -8  -4   5      113.65      125.10      5.04 o 
  -7  -4   5        5.22        4.88      1.46 o 
  -6  -4   5        0.12        0.35      1.92 o 
  -5  -4   5       97.31       90.36      3.74 o 
  -4  -4   5        6.16        3.95      1.14 o 
  -3  -4   5      868.20      828.98     31.18 o 
  -2  -4   5       14.50       14.00      1.63 o 
  -1  -4   5       76.76       82.04      2.49 o 
   0  -4   5      479.40      445.33      6.86 o 
   1  -4   5      253.19      252.23      4.35 o 
   2  -4   5        0.77       -0.53      0.61 o 
   3  -4   5       22.37       21.12      1.77 o 
   4  -4   5       16.98       16.56      2.07 o 
   5  -4   5      227.75      237.13      7.09 o 
   6  -4   5       27.77       26.26      2.56 o 
   7  -4   5       45.05       48.89      3.55 o 
  -9  -3   5        0.47        0.89      2.66 o 
  -8  -3   5       52.11       62.34      3.69 o 
  -7  -3   5        5.02        4.43      1.46 o 
  -6  -3   5      100.52      109.21      4.25 o 
  -5  -3   5      429.41      431.49      8.33 o 
  -4  -3   5       12.63       13.27      1.63 o 
  -3  -3   5      326.57      323.59      6.47 o 
  -2  -3   5        4.43        5.85      0.98 o 
  -1  -3   5      326.14      329.93      3.83 o 
   0  -3   5      411.49      416.54      4.54 o 
   1  -3   5       16.03       12.59      1.14 o 
   2  -3   5      161.61      152.88      3.16 o 
   3  -3   5      151.03      148.81      4.28 o 
   4  -3   5      230.85      237.97      5.84 o 
   5  -3   5       93.52       91.29      3.74 o 
   6  -3   5      221.72      233.38      6.65 o 
   7  -3   5        2.22       -1.03      1.46 o 
   8  -3   5        0.09       -1.33      1.67 o 
  -9  -2   5        0.95        3.84      2.66 o 
  -8  -2   5       12.64        4.43      2.36 o 
  -7  -2   5        3.38        7.09      2.36 o 
  -6  -2   5      814.04      828.31     12.58 o 
  -5  -2   5        0.06        0.00      1.48 o 
  -4  -2   5       15.51       15.37      1.63 o 
  -3  -2   5       19.47       15.60      1.56 o 
  -2  -2   5        2.95        1.45      0.56 o 
  -1  -2   5     1143.55     1081.49      9.51 o 
   0  -2   5      500.66      568.82      5.21 o 
   1  -2   5       16.55       12.81      0.85 o 
   2  -2   5      559.75      518.84      6.07 o 
   3  -2   5        1.33        0.03      0.55 o 
   4  -2   5      557.41      578.59     12.41 o 
   5  -2   5      102.36      101.80      3.74 o 
   6  -2   5       84.92       88.10      3.74 o 
   7  -2   5       12.73       12.28      2.95 o 
   8  -2   5       17.79       22.05      3.84 o 
  -9  -1   5       24.12       26.00      3.84 o 
  -8  -1   5       59.39       62.65      5.32 o 
  -7  -1   5       35.14       35.46      3.84 o 
  -6  -1   5       76.51       69.03      3.19 o 
  -5  -1   5      335.61      340.25      6.86 o 
  -4  -1   5       41.72       45.70      1.64 o 
  -3  -1   5      376.88      356.81      4.74 o 
  -2  -1   5      105.07      127.58      2.47 o 
  -1  -1   5      126.35      117.99      2.35 o 
   0  -1   5      382.00      417.83      4.07 o 
   1  -1   5        0.88        1.26      0.38 o 
   2  -1   5      623.07      643.18      6.70 o 
   3  -1   5      218.15      217.65      3.56 o 
   4  -1   5       68.60       70.51      2.12 o 
   5  -1   5       82.95       78.86      3.11 o 
   6  -1   5       41.32       42.09      2.48 o 
   7  -1   5        1.49        1.50      1.14 o 
   8  -1   5       30.22       32.68      2.48 o 
   9  -1   5       29.89       35.16      4.43 o 
  -9   0   5        5.80        6.80      2.95 o 
  -8   0   5       66.57       53.78      4.73 o 
  -7   0   5       55.69       51.42      4.73 o 
  -6   0   5       14.21       13.30      2.36 o 
  -5   0   5      372.97      380.72      5.64 o 
  -4   0   5      201.37      193.63      4.44 o 
  -3   0   5        7.90        6.91      0.73 o 
  -2   0   5      182.20      178.92      3.06 o 
  -1   0   5       49.83       43.47      1.42 o 
   0   0   5       53.78       58.77      1.94 o 
   1   0   5     1496.34     1416.36     12.28 o 
   2   0   5      255.19      283.68      3.82 o 
   3   0   5      388.30      358.05      4.60 o 
   4   0   5        0.59        0.46      0.59 o 
   5   0   5       55.44       56.07      2.53 o 
   6   0   5      208.61      200.10      7.09 o 
   7   0   5       18.50       18.66      1.85 o 
   8   0   5        2.26       -0.30      1.25 o 
   9   0   5       21.82       23.34      3.84 o 
  -8   1   5        0.79        3.55      2.07 o 
  -7   1   5      131.55      129.72      7.09 o 
  -6   1   5        1.11        2.36      1.04 o 
  -5   1   5        0.21       -1.38      0.92 o 
  -4   1   5     1022.98     1028.09     10.15 o 
  -3   1   5        1.95        3.52      0.68 o 
  -2   1   5       23.36       17.71      1.67 o 
  -1   1   5      597.12      602.10      6.13 o 
   0   1   5       91.31      102.30      2.00 o 
   1   1   5      487.73      472.32      4.87 o 
   2   1   5       58.31       55.52      1.35 o 
   3   1   5       93.47       97.42      2.04 o 
   4   1   5      101.17       94.87      2.17 o 
   5   1   5        0.21       -0.38      0.55 o 
   6   1   5       56.51       51.47      1.90 o 
   7   1   5        4.33        3.20      1.77 o 
   8   1   5       32.31       41.37      4.14 o 
   9   1   5        5.27        2.95      2.07 o 
  -8   2   5        6.01        6.80      2.36 o 
  -7   2   5        1.90       -0.44      2.81 o 
  -6   2   5        0.46        0.00      1.04 o 
  -5   2   5      155.23      136.55      4.39 o 
  -4   2   5        0.18       -0.83      0.61 o 
  -3   2   5        3.83        2.39      0.61 o 
  -2   2   5      374.89      396.90      4.97 o 
  -1   2   5        7.89       10.85      0.90 o 
   0   2   5     1651.46     1615.63     12.43 o 
   1   2   5       12.43       13.05      0.92 o 
   2   2   5       27.33       23.60      1.63 o 
   3   2   5      602.51      594.16      9.03 o 
   4   2   5      615.37      599.16      6.35 o 
   5   2   5      445.40      424.99      5.55 o 
   6   2   5      183.86      167.46      4.02 o 
   7   2   5        4.13        2.95      1.77 o 
   8   2   5      289.18      292.84     10.64 o 
   9   2   5       20.88       23.64      3.25 o 
  10   2   5       96.30       96.33      6.50 o 
  -8   3   5        0.16       -2.36      2.07 o 
  -7   3   5       76.64       81.90      3.99 o 
  -6   3   5        4.46        0.59      1.25 o 
  -5   3   5      100.04       98.74      3.95 o 
  -4   3   5      626.10      600.32      9.79 o 
  -3   3   5       25.56       23.76      1.38 o 
  -2   3   5      463.58      476.68      5.74 o 
  -1   3   5       71.72       80.40      2.01 o 
   0   3   5      632.67      670.74      6.52 o 
   1   3   5      279.77      277.64      3.35 o 
   2   3   5      114.42      130.69      3.44 o 
   3   3   5     1165.53     1147.45     13.16 o 
   4   3   5      204.39      200.16      3.10 o 
   5   3   5       16.03       15.02      1.10 o 
   6   3   5      152.49      150.91      4.28 o 
   7   3   5       67.99       70.73      3.02 o 
   8   3   5       52.70       49.64      4.14 o 
   9   3   5       56.94       60.28      4.73 o 
  10   3   5        0.81       -3.10      2.07 o 
  -7   4   5        1.52       -1.18      1.46 o 
  -6   4   5        4.15        2.95      1.46 o 
  -5   4   5       38.90       39.24      2.61 o 
  -4   4   5        0.89       -1.02      0.92 o 
  -3   4   5      299.30      303.69      6.44 o 
  -2   4   5      126.09      128.16      2.78 o 
  -1   4   5      228.89      243.19      3.84 o 
   0   4   5      138.61      140.45      3.18 o 
   1   4   5        0.21        0.73      0.66 o 
   2   4   5      613.37      596.69      5.92 o 
   3   4   5        9.06       10.82      0.53 o 
   4   4   5      327.12      310.33      4.08 o 
   5   4   5      843.17      873.36     13.59 o 
   6   4   5       12.52       12.52      1.56 o 
   7   4   5      109.72      120.92      4.18 o 
   8   4   5       14.03       11.61      2.07 o 
   9   4   5        7.09        6.50      2.36 o 
  -7   5   5        1.62       -1.71      3.55 o 
  -6   5   5        7.32        3.19      1.56 o 
  -5   5   5       19.68       24.06      2.27 o 
  -4   5   5      144.63      142.64      4.88 o 
  -3   5   5     1036.90     1026.24     21.28 o 
  -2   5   5       47.95       58.72      2.77 o 
  -1   5   5       65.77       61.69      1.96 o 
   0   5   5       90.43       81.58      2.11 o 
   1   5   5       31.76       37.49      1.43 o 
   2   5   5      109.85       98.81      3.23 o 
   3   5   5        0.06        0.04      0.50 o 
   4   5   5      110.63      116.90      3.76 o 
   5   5   5      374.23      366.26      7.10 o 
   6   5   5       30.25       32.47      2.66 o 
   7   5   5        5.28        5.02      1.25 o 
   8   5   5        0.53        0.30      1.77 o 
   9   5   5       16.60       18.13      2.19 o 
  -6   6   5       14.62       18.52      2.51 o 
  -5   6   5       25.48       28.21      2.69 o 
  -4   6   5       85.91       76.09      3.74 o 
  -3   6   5      153.00      150.09      4.96 o 
  -2   6   5      216.57      220.62      5.68 o 
  -1   6   5      264.31      267.24      4.45 o 
   0   6   5       10.61        9.31      1.29 o 
   1   6   5       80.69       74.44      2.17 o 
   2   6   5        1.48        1.00      1.09 o 
   3   6   5        7.43        4.38      1.14 o 
   4   6   5      219.39      204.61      5.12 o 
   5   6   5       28.11       30.74      2.09 o 
   6   6   5      514.42      482.09      8.88 o 
   7   6   5        0.21       -1.33      1.63 o 
   8   6   5        2.48        0.97      1.14 o 
   9   6   5      183.91      197.69      8.57 o 
  -5   7   5        5.74        3.20      1.63 o 
  -4   7   5       81.84       79.73      3.95 o 
  -3   7   5       15.08       15.73      2.06 o 
  -2   7   5        0.86        0.91      1.33 o 
  -1   7   5      150.79      162.30      4.96 o 
   0   7   5       95.12      100.63      2.77 o 
   1   7   5      202.61      210.95      3.97 o 
   2   7   5      161.21      153.18      4.49 o 
   3   7   5      145.69      143.53      4.28 o 
   4   7   5      214.43      201.79      5.21 o 
   5   7   5       99.79       99.98      3.74 o 
   6   7   5       43.57       43.63      2.61 o 
   7   7   5       41.89       48.04      2.82 o 
   8   7   5       12.97       15.96      2.66 o 
   9   7   5       22.81       26.89      3.55 o 
  10   7   5        3.11        1.48      2.66 o 
  -4   8   5        0.60       -2.22      1.92 o 
  -3   8   5        2.70        0.24      1.56 o 
  -2   8   5        9.96       10.62      2.66 o 
  -1   8   5       59.99       58.69      3.05 o 
   0   8   5      148.78      160.87      4.83 o 
   1   8   5      153.92      149.05      4.54 o 
   2   8   5       43.74       49.25      2.69 o 
   3   8   5      388.64      390.59      7.83 o 
   4   8   5      215.92      219.70      5.72 o 
   5   8   5       44.94       44.65      2.61 o 
   6   8   5      144.45      146.27      7.39 o 
   7   8   5        1.24        0.89      1.77 o 
   8   8   5      157.72      172.28      8.27 o 
   9   8   5        6.93        5.32      2.66 o 
  -3   9   5        0.16        0.18      1.77 o 
  -2   9   5        6.65        9.80      1.91 o 
  -1   9   5       15.03       14.75      1.98 o 
   0   9   5       18.83       15.96      2.95 o 
   1   9   5      220.93      237.88      9.46 o 
   2   9   5       11.58       10.93      1.77 o 
   3   9   5      321.78      327.63      7.31 o 
   4   9   5        0.01        0.74      1.04 o 
   5   9   5       15.31        9.75      2.36 o 
   6   9   5       42.61       37.82      3.55 o 
   7   9   5        0.23        1.77      2.07 o 
   8   9   5        0.07       -0.89      2.07 o 
   9   9   5        2.60       10.93      2.66 o 
  -2  10   5        7.70        4.64      2.06 o 
  -1  10   5        9.63        9.16      3.25 o 
   0  10   5       76.26       80.97      5.91 o 
   1  10   5       51.08       67.96      5.02 o 
   2  10   5        4.42        7.39      2.36 o 
   3  10   5        1.21        0.00      3.25 o 
   4  10   5      143.71      151.89      7.39 o 
   5  10   5       13.60       10.34      2.36 o 
   6  10   5       20.64       19.80      3.25 o 
   7  10   5       11.02       16.84      2.95 o 
   8  10   5        5.39        0.89      2.07 o 
   0  11   5       39.49       45.21      4.73 o 
   1  11   5        0.99        1.48      2.66 o 
   4  11   5       20.57       26.30      2.95 o 
   5  11   5       51.39       51.12      4.14 o 
   6  11   5        0.02       -3.10      2.07 o 
   7  11   5        2.50        0.00      2.36 o 
  -3  -9   6        6.12       12.28      7.68 o 
  -2  -9   6       18.55       25.71      3.84 o 
  -5  -8   6        2.52       -2.34      1.56 o 
  -4  -8   6        1.93        2.97      1.63 o 
  -3  -8   6      142.63      138.92      5.30 o 
  -2  -8   6        3.23        1.77      1.42 o 
  -1  -8   6        0.50        0.08      1.48 o 
   0  -8   6       24.44       31.39      2.77 o 
   1  -8   6        4.07        4.14      2.36 o 
   2  -8   6       72.70       77.42      5.61 o 
  -7  -7   6        8.04        8.95      4.88 o 
  -6  -7   6       23.19       24.35      2.48 o 
  -5  -7   6       71.95       66.62      3.65 o 
  -4  -7   6       37.46       36.67      2.82 o 
  -3  -7   6       96.19      110.18     11.97 o 
  -2  -7   6      143.72      135.28      5.02 o 
  -1  -7   6       32.37       26.33      2.03 o 
   0  -7   6       58.48       61.58      3.41 o 
   1  -7   6       17.67       18.32      2.95 o 
   2  -7   6      123.87      120.86      6.80 o 
   3  -7   6        6.88        9.46      2.66 o 
  -7  -6   6        4.21        4.62      1.77 o 
  -6  -6   6       36.99       33.50      3.25 o 
  -5  -6   6       11.28       13.03      2.22 o 
  -4  -6   6        8.07        8.21      1.77 o 
  -3  -6   6       27.19       18.75      1.98 o 
  -2  -6   6       16.08       15.76      1.91 o 
  -1  -6   6      664.16      641.52      9.89 o 
   0  -6   6       13.28        9.43      1.17 o 
   1  -6   6        4.11        2.66      1.77 o 
   2  -6   6       30.64       32.50      3.25 o 
   3  -6   6       87.28       79.49      5.32 o 
   4  -6   6      192.78      208.42      6.47 o 
   5  -6   6       11.35       14.37      2.30 o 
  -8  -5   6       23.51       25.50      2.77 o 
  -7  -5   6       25.30       24.12      3.25 o 
  -6  -5   6      195.57      210.13      6.56 o 
  -5  -5   6      298.80      279.38      7.30 o 
  -4  -5   6        3.26        4.90      1.42 o 
  -3  -5   6      266.18      244.69      8.86 o 
  -2  -5   6      154.21      143.82      4.79 o 
  -1  -5   6      240.59      240.88      4.82 o 
   0  -5   6       11.22       11.17      1.13 o 
   1  -5   6      123.60      119.90      6.80 o 
   2  -5   6        0.30       -1.18      0.92 o 
   3  -5   6        3.69        1.48      1.25 o 
   4  -5   6       13.69       11.51      1.77 o 
   5  -5   6       19.59       20.69      2.22 o 
   6  -5   6       12.94       18.49      3.99 o 
  -8  -4   6      144.19      157.10     11.52 o 
  -7  -4   6       89.43      103.19      4.58 o 
  -6  -4   6        9.98        9.12      2.07 o 
  -5  -4   6      183.17      166.63      5.33 o 
  -4  -4   6       33.19       34.47      2.40 o 
  -3  -4   6        3.84        3.57      1.33 o 
  -2  -4   6       55.56       50.43      2.69 o 
  -1  -4   6      120.29      114.91      3.11 o 
   0  -4   6       74.20       68.71      2.32 o 
   1  -4   6      492.60      492.19      6.58 o 
   2  -4   6       55.49       55.68      2.47 o 
   3  -4   6      586.82      591.09     10.13 o 
   4  -4   6      106.20      108.21      4.07 o 
   5  -4   6        9.74       10.70      2.81 o 
   6  -4   6       74.06       84.13      3.83 o 
  -8  -3   6        1.60       -1.81      2.81 o 
  -7  -3   6      256.22      267.27      7.28 o 
  -6  -3   6        4.78        4.55      2.95 o 
  -5  -3   6      117.18      120.83      4.37 o 
  -4  -3   6     2069.00     2020.17     41.07 o 
  -3  -3   6       38.01       40.89      2.40 o 
  -2  -3   6      714.88      701.82     10.45 o 
  -1  -3   6       13.91       11.24      1.35 o 
   0  -3   6        9.43        5.25      0.72 o 
   1  -3   6      208.15      187.00      3.57 o 
   2  -3   6      148.93      151.75      3.95 o 
   3  -3   6       17.01       19.23      3.25 o 
   4  -3   6      179.43      175.82      5.09 o 
   5  -3   6       86.11       88.75      3.74 o 
   6  -3   6      137.29      141.02      4.96 o 
   7  -3   6        0.04        3.66      1.56 o 
  -8  -2   6        2.17        0.89      2.07 o 
  -7  -2   6      120.83      121.07      7.83 o 
  -6  -2   6        1.08        0.89      1.48 o 
  -5  -2   6        9.99        9.26      1.56 o 
  -4  -2   6       37.61       39.53      2.51 o 
  -3  -2   6       13.75       11.58      1.48 o 
  -2  -2   6        0.00       -0.15      0.84 o 
  -1  -2   6      242.30      229.02      3.69 o 
   0  -2   6     1245.66     1238.55      9.37 o 
   1  -2   6      265.32      272.52      4.21 o 
   2  -2   6       46.48       47.32      1.76 o 
   3  -2   6       15.69       15.87      1.19 o 
   4  -2   6      129.49      131.07      4.16 o 
   5  -2   6      499.35      513.30      9.34 o 
   6  -2   6      228.29      222.91      6.23 o 
   7  -2   6        0.85       -1.63      1.25 o 
   8  -2   6       57.25       66.49      5.91 o 
  -8  -1   6       55.37       50.83      5.02 o 
  -7  -1   6       33.92       35.46      3.84 o 
  -6  -1   6      127.23      129.16      6.50 o 
  -5  -1   6      881.73      900.45     18.62 o 
  -4  -1   6      101.53      108.55      3.74 o 
  -3  -1   6       40.71       47.54      1.68 o 
  -2  -1   6      665.80      653.82      6.96 o 
  -1  -1   6       41.30       48.75      1.61 o 
   0  -1   6      801.22      763.24      7.66 o 
   1  -1   6      873.44      918.14      7.29 o 
   2  -1   6      313.49      332.96      4.71 o 
   3  -1   6      742.35      730.50     16.36 o 
   4  -1   6      146.95      144.54      3.22 o 
   5  -1   6      355.24      325.02      6.81 o 
   6  -1   6        0.81        2.07      1.48 o 
   7  -1   6       75.91       77.19      3.48 o 
   8  -1   6      128.97      134.16      7.98 o 
  -8   0   6        0.89        0.89      2.36 o 
  -7   0   6       16.19       21.57      3.25 o 
  -6   0   6       49.37       39.89      3.84 o 
  -5   0   6       28.31       27.25      2.06 o 
  -4   0   6       41.95       40.99      2.07 o 
  -3   0   6       17.61       14.02      1.02 o 
  -2   0   6        6.03        3.94      0.64 o 
  -1   0   6      268.54      249.34      3.79 o 
   0   0   6      247.09      266.32      3.79 o 
   1   0   6      292.66      329.60      3.50 o 
   2   0   6      343.04      304.66      6.76 o 
   3   0   6      378.66      390.95      5.16 o 
   4   0   6      152.48      153.57      3.43 o 
   5   0   6       55.92       55.70      2.12 o 
   6   0   6       38.24       34.87      2.13 o 
   7   0   6       46.45       48.76      4.14 o 
   8   0   6        7.04        5.02      2.36 o 
   9   0   6        3.55        7.98      2.66 o 
  -8   1   6       45.95       56.44      5.02 o 
  -7   1   6        1.19       -2.07      1.77 o 
  -6   1   6      317.73      314.41     10.93 o 
  -5   1   6        6.83        2.58      1.14 o 
  -4   1   6       33.69       33.69      2.02 o 
  -3   1   6     1920.11     1939.31     19.24 o 
  -2   1   6       61.61       67.86      2.05 o 
  -1   1   6     1038.10     1159.14     25.59 o 
   0   1   6      103.18      138.65      2.56 o 
   1   1   6        5.54        8.27      1.48 o 
   2   1   6     1886.88     1910.12     12.03 o 
   3   1   6        3.88        2.90      0.55 o 
   4   1   6        3.63        3.52      0.90 o 
   5   1   6      182.04      181.61      3.51 o 
   6   1   6        0.03        1.38      0.92 o 
   7   1   6      195.83      199.17      8.57 o 
   8   1   6       45.33       61.76      4.73 o 
   9   1   6       12.95       13.59      2.95 o 
  -8   2   6      101.78      108.74      6.80 o 
  -7   2   6        5.54        2.36      1.77 o 
  -6   2   6        0.01       -1.10      1.14 o 
  -5   2   6       17.45       19.71      1.98 o 
  -4   2   6      168.50      177.21      3.69 o 
  -3   2   6      513.08      498.79      6.34 o 
  -2   2   6       81.16       85.73      2.32 o 
  -1   2   6       97.92      108.79      3.70 o 
   0   2   6      164.18      178.96      3.60 o 
   1   2   6      429.76      408.42      4.51 o 
   2   2   6      212.12      201.51      4.49 o 
   3   2   6      280.62      289.31      4.04 o 
   4   2   6       49.44       46.69      1.40 o 
   5   2   6       85.24       89.40      3.32 o 
   6   2   6       37.40       36.67      2.19 o 
   7   2   6        0.00       -2.07      1.48 o 
   8   2   6        6.89        5.61      2.07 o 
  -7   3   6        1.38        3.69      1.67 o 
  -6   3   6       73.62       83.51      3.76 o 
  -5   3   6        3.55        3.96      1.48 o 
  -4   3   6      749.24      701.88     12.56 o 
  -3   3   6       81.28       80.02      2.37 o 
  -2   3   6       28.21       24.11      1.34 o 
  -1   3   6      328.88      298.15      4.38 o 
   0   3   6     2215.49     2472.73     18.37 o 
   1   3   6      291.17      262.78      3.24 o 
   2   3   6       18.14       14.95      1.35 o 
   3   3   6       76.70       70.33      2.72 o 
   4   3   6      366.57      336.79      6.58 o 
   5   3   6      129.26      127.36      3.97 o 
   6   3   6     1162.04     1171.54     15.12 o 
   7   3   6       19.61       16.85      1.77 o 
   8   3   6        0.04       -1.48      1.77 o 
   9   3   6      105.19      127.36      7.09 o 
  10   3   6       64.08       64.71      5.32 o 
  -7   4   6        0.22       -0.52      1.77 o 
  -6   4   6       93.27       92.12      4.16 o 
  -5   4   6       34.79       31.39      2.40 o 
  -4   4   6        1.64        4.71      1.48 o 
  -3   4   6        0.04        0.79      0.92 o 
  -2   4   6      118.78      122.10      2.84 o 
  -1   4   6      321.47      316.53      4.79 o 
   0   4   6      456.17      489.16      9.57 o 
   1   4   6       66.95       62.22      1.59 o 
   2   4   6      119.75      121.66      3.55 o 
   3   4   6      383.14      370.03      6.79 o 
   4   4   6      167.07      161.64      4.88 o 
   5   4   6       30.75       29.29      1.98 o 
   6   4   6      707.51      682.25     12.56 o 
   7   4   6       90.34       96.71      3.86 o 
   8   4   6      168.21      189.82      6.94 o 
   9   4   6       62.26       84.51      5.91 o 
  10   4   6       20.86       26.00      3.84 o 
  -6   5   6        0.00       -0.12      1.77 o 
  -5   5   6       37.13       34.92      2.69 o 
  -4   5   6       33.34       36.63      2.81 o 
  -3   5   6      103.35       98.48      3.83 o 
  -2   5   6        7.44        9.09      1.42 o 
  -1   5   6      280.48      279.54      4.57 o 
   0   5   6       15.26       20.17      1.17 o 
   1   5   6      984.22     1003.94     12.73 o 
   2   5   6       92.29       94.46      3.34 o 
   3   5   6      865.47      832.62     16.70 o 
   4   5   6       33.54       29.24      2.95 o 
   5   5   6       14.90       18.22      3.69 o 
   6   5   6       17.37       12.09      1.77 o 
   7   5   6      161.59      149.53      4.81 o 
   8   5   6       61.67       69.48      4.73 o 
   9   5   6        0.95        1.93      2.36 o 
  10   5   6        2.33        4.14      2.66 o 
  -6   6   6        2.23       -2.34      1.56 o 
  -5   6   6        2.75        3.86      2.51 o 
  -4   6   6       85.67       91.22      4.04 o 
  -3   6   6        0.43       -1.70      1.14 o 
  -2   6   6      414.25      428.47      8.45 o 
  -1   6   6      284.46      279.09      4.77 o 
   0   6   6       99.68      101.66      2.69 o 
   1   6   6       70.76       60.79      2.69 o 
   2   6   6        0.54       -0.15      1.03 o 
   3   6   6      108.35       93.46      3.44 o 
   4   6   6       54.59       52.90      2.72 o 
   5   6   6      251.51      252.74      6.16 o 
   6   6   6      166.04      169.11      5.12 o 
   7   6   6       32.63       39.27      3.99 o 
   8   6   6       33.94       26.62      2.30 o 
   9   6   6        8.98        9.00      2.66 o 
  -5   7   6       65.54       69.75      3.95 o 
  -4   7   6        0.08       -1.88      1.25 o 
  -3   7   6       81.24       82.54      3.95 o 
  -2   7   6      138.10      152.04      5.61 o 
  -1   7   6      195.10      193.58      5.33 o 
   0   7   6      242.86      236.42      8.27 o 
   1   7   6       88.86       89.32      3.41 o 
   2   7   6      105.06      103.26      3.65 o 
   3   7   6        0.25        1.03      1.04 o 
   4   7   6      330.93      343.79      7.31 o 
   5   7   6       29.24       23.99      2.07 o 
   6   7   6       35.30       36.93      3.99 o 
   7   7   6        7.85       10.26      1.77 o 
   8   7   6        0.16       -1.98      1.35 o 
   9   7   6        0.00       -2.66      1.77 o 
  -4   8   6        1.60        0.00      1.67 o 
  -3   8   6       32.82       46.31      6.94 o 
  -2   8   6        8.53        7.61      1.69 o 
  -1   8   6       16.29       18.62      3.55 o 
   0   8   6      100.24       92.49      5.91 o 
   1   8   6      237.17      229.08      5.89 o 
   2   8   6        0.15       -1.03      1.33 o 
   3   8   6       28.88       29.49      2.19 o 
   4   8   6        8.81        8.37      1.35 o 
   5   8   6       67.97       69.76      3.34 o 
   6   8   6       89.02       95.50      4.07 o 
   7   8   6       83.78       68.85      5.02 o 
   8   8   6      102.51       91.01      5.91 o 
   9   8   6       74.48       70.62      5.32 o 
  -3   9   6       72.87       94.34      8.57 o 
  -2   9   6        0.53        1.77      2.66 o 
  -1   9   6       48.15       50.83      5.02 o 
   0   9   6        1.43       -1.48      1.77 o 
   1   9   6        1.62        4.73      2.36 o 
   2   9   6      374.01      375.50      8.12 o 
   3   9   6       22.02       20.78      1.98 o 
   4   9   6       10.02        7.82      2.07 o 
   5   9   6       77.03       76.44      3.65 o 
   6   9   6        2.90        3.25      2.07 o 
   7   9   6       86.84       95.45      6.21 o 
   8   9   6        1.54       -0.89      2.07 o 
  -2  10   6        0.32       -0.89      2.66 o 
  -1  10   6       10.97       11.52      3.25 o 
   0  10   6        0.51       -2.07      2.36 o 
   1  10   6        0.29       -1.77      2.07 o 
   2  10   6       15.98       16.84      3.25 o 
   3  10   6        0.82       -1.45      1.63 o 
   4  10   6       36.54       26.59      3.25 o 
   5  10   6       37.74       36.64      3.55 o 
   6  10   6       43.35       45.51      4.43 o 
   7  10   6       64.49       74.17      5.61 o 
   8  10   6       33.21       36.94      4.14 o 
   0  11   6       14.80       17.14      3.84 o 
   1  11   6       48.46       55.85      5.32 o 
   2  11   6        0.76       -3.55      2.36 o 
   3  11   6       54.33       64.42      5.32 o 
   4  11   6        4.71        2.07      2.07 o 
   5  11   6        1.47        5.32      2.07 o 
   6  11   6       18.51       17.43      2.95 o 
  -4  -8   7       21.21       12.41      2.95 o 
  -3  -8   7       60.50       50.31      6.35 o 
  -2  -8   7       31.22       36.46      2.90 o 
  -1  -8   7       68.99       56.61      4.73 o 
   0  -8   7       98.81      110.30      4.88 o 
  -6  -7   7        0.18       -0.59      2.07 o 
  -5  -7   7        0.21       -0.25      1.35 o 
  -4  -7   7      130.16      124.32      5.21 o 
  -3  -7   7       22.23       21.57      2.48 o 
  -2  -7   7      262.94      291.92      7.98 o 
  -1  -7   7       44.82       42.27      2.44 o 
   0  -7   7       36.27       36.46      2.90 o 
   1  -7   7      133.85      156.75      5.60 o 
   2  -7   7        8.89        2.66      2.07 o 
  -7  -6   7       47.75       54.87      3.65 o 
  -6  -6   7       22.99       23.54      2.61 o 
  -5  -6   7        6.66        5.83      1.56 o 
  -4  -6   7      139.74      141.10      5.33 o 
  -3  -6   7      187.74      170.54      5.72 o 
  -2  -6   7       23.87       21.48      2.27 o 
  -1  -6   7       26.49       29.22      1.86 o 
   0  -6   7       43.69       49.66      2.32 o 
   1  -6   7       46.64       51.27      2.98 o 
   2  -6   7       12.72       19.80      2.95 o 
   3  -6   7        0.09       -2.66      1.77 o 
   4  -6   7       35.11       36.94      3.55 o 
  -7  -5   7        3.56        1.48      4.43 o 
  -6  -5   7        0.06        0.45      1.35 o 
  -5  -5   7      157.70      158.17      5.53 o 
  -4  -5   7        0.07        0.27      1.14 o 
  -3  -5   7       70.52       84.48      3.86 o 
  -2  -5   7      135.57      122.09      4.49 o 
  -1  -5   7       12.83       12.94      1.63 o 
   0  -5   7       66.49       69.32      2.55 o 
   1  -5   7      246.44      233.15      7.98 o 
   2  -5   7        0.36       -2.22      1.48 o 
   3  -5   7       37.85       38.12      3.55 o 
   4  -5   7       33.22       39.19      2.69 o 
   5  -5   7       52.27       53.51      6.06 o 
  -8  -4   7       33.66       36.79      3.25 o 
  -7  -4   7       94.79      110.01      4.79 o 
  -6  -4   7        0.02       -1.92      2.22 o 
  -5  -4   7       52.25       57.69      3.23 o 
  -4  -4   7        0.09        1.18      1.04 o 
  -3  -4   7      195.01      182.29      5.43 o 
  -2  -4   7       17.20       19.91      1.98 o 
  -1  -4   7       83.93       69.88      3.23 o 
   0  -4   7       16.13       14.28      1.34 o 
   1  -4   7       96.64       97.03      2.83 o 
   2  -4   7       17.54       17.64      1.86 o 
   3  -4   7      369.66      364.08      7.73 o 
   4  -4   7      211.31      224.63      7.98 o 
   5  -4   7       14.62       12.87      1.98 o 
   6  -4   7       32.51       42.48      2.90 o 
  -8  -3   7       94.55       97.51      7.09 o 
  -7  -3   7       10.60        7.68      2.07 o 
  -6  -3   7      244.03      240.61      6.86 o 
  -5  -3   7       47.96       46.18      2.82 o 
  -4  -3   7        8.86       11.98      1.67 o 
  -3  -3   7      205.78      194.04      5.43 o 
  -2  -3   7        7.94        7.69      1.42 o 
  -1  -3   7      532.17      516.74      8.88 o 
   0  -3   7        7.13        6.73      1.31 o 
   1  -3   7        1.61        0.00      0.59 o 
   2  -3   7      782.26      747.03      8.76 o 
   3  -3   7        2.50       -0.43      1.18 o 
   4  -3   7       25.45       26.83      2.19 o 
   5  -3   7        5.17        2.14      1.35 o 
   6  -3   7        8.40        4.39      1.63 o 
   7  -3   7        2.75       -0.30      2.66 o 
  -8  -2   7       68.67       62.94      5.61 o 
  -7  -2   7        9.55        2.95      2.22 o 
  -6  -2   7       41.88       44.56      2.90 o 
  -5  -2   7       44.45       46.65      2.82 o 
  -4  -2   7       50.63       56.60      3.02 o 
  -3  -2   7      442.31      426.19      8.04 o 
  -2  -2   7        6.31        4.43      1.14 o 
  -1  -2   7       65.48       65.22      2.82 o 
   0  -2   7       11.86        9.55      0.93 o 
   1  -2   7      234.22      217.42      3.30 o 
   2  -2   7       95.75       95.31      2.56 o 
   3  -2   7      227.55      215.74      4.20 o 
   4  -2   7      175.54      176.77      4.88 o 
   5  -2   7      105.83      107.29      4.04 o 
   6  -2   7       98.98      114.95      6.80 o 
   7  -2   7        0.23       -1.77      2.07 o 
  -8  -1   7        9.27        7.39      2.95 o 
  -7  -1   7       15.48       17.43      3.25 o 
  -6  -1   7        6.24        5.96      1.77 o 
  -5  -1   7        1.08       -1.92      1.63 o 
  -4  -1   7     1344.58     1344.21     16.60 o 
  -3  -1   7       23.39       26.27      1.98 o 
  -2  -1   7       15.06       15.12      1.94 o 
  -1  -1   7      190.14      175.18      3.35 o 
   0  -1   7       44.61       52.30      1.81 o 
   1  -1   7      489.79      455.50      4.83 o 
   2  -1   7      388.90      411.01      5.54 o 
   3  -1   7       19.93       20.93      1.17 o 
   4  -1   7      153.90      147.67      3.32 o 
   5  -1   7        0.24       -0.89      0.84 o 
   6  -1   7      110.92      105.49      6.21 o 
   7  -1   7        0.38       -0.30      1.77 o 
   8  -1   7       11.78       11.82      2.95 o 
  -8   0   7       21.53       24.23      3.84 o 
  -7   0   7       65.67       62.05      5.32 o 
  -6   0   7       62.04       66.49      5.02 o 
  -5   0   7        5.11        4.53      1.20 o 
  -4   0   7       17.01       21.14      1.98 o 
  -3   0   7      352.92      346.06      5.25 o 
  -2   0   7      214.73      210.35      4.03 o 
  -1   0   7      449.95      439.01      5.62 o 
   0   0   7        2.91        0.89      0.55 o 
   1   0   7        0.61        0.39      0.51 o 
   2   0   7        2.58        4.50      1.15 o 
   3   0   7       11.45       11.76      1.41 o 
   4   0   7       19.96       19.94      1.22 o 
   5   0   7      134.01      134.92      4.25 o 
   6   0   7       22.31       22.46      2.66 o 
   7   0   7      131.04      127.06      7.09 o 
   8   0   7      124.63      127.66      7.68 o 
  -8   1   7        2.34       -1.18      2.66 o 
  -7   1   7        4.57        4.43      2.36 o 
  -6   1   7       36.31       29.55      3.55 o 
  -5   1   7        5.59        8.86      2.66 o 
  -4   1   7       92.93       84.79      2.66 o 
  -3   1   7      269.18      281.55      4.77 o 
  -2   1   7      320.64      313.55      4.83 o 
  -1   1   7        0.00       -0.77      0.51 o 
   0   1   7      190.91      200.09      3.43 o 
   1   1   7       98.83      100.26      2.29 o 
   2   1   7       77.98       83.92      1.65 o 
   3   1   7      745.71      711.48      7.47 o 
   4   1   7      168.35      172.47      4.58 o 
   5   1   7       33.86       35.16      2.19 o 
   6   1   7       54.92       53.58      2.69 o 
   7   1   7        0.43       -0.59      1.77 o 
   8   1   7       59.52       49.64      4.73 o 
   9   1   7        1.28       -3.55      2.36 o 
  -7   2   7      100.51      101.65      6.50 o 
  -6   2   7       27.79       26.30      3.25 o 
  -5   2   7       28.38       34.17      2.40 o 
  -4   2   7      243.16      259.51      4.81 o 
  -3   2   7      123.62      121.33      3.06 o 
  -2   2   7      577.28      587.47      7.04 o 
  -1   2   7        1.61        2.86      0.68 o 
   0   2   7      146.63      151.55      2.90 o 
   1   2   7      265.56      260.94      4.25 o 
   2   2   7       25.05       22.16      1.67 o 
   3   2   7      200.92      211.79      5.12 o 
   4   2   7       31.89       30.62      2.36 o 
   5   2   7       91.78       98.65      3.65 o 
   6   2   7       56.83       64.06      3.02 o 
   7   2   7       13.14       13.00      2.36 o 
   8   2   7       10.17       14.77      2.95 o 
   9   2   7        1.73        4.14      2.66 o 
  -7   3   7        4.35        3.84      2.36 o 
  -6   3   7        1.49       -0.74      1.25 o 
  -5   3   7       27.22       35.31      2.51 o 
  -4   3   7      237.69      240.67      6.14 o 
  -3   3   7      623.66      582.13      7.53 o 
  -2   3   7       69.44       70.28      2.25 o 
  -1   3   7        2.59        3.17      0.73 o 
   0   3   7      266.34      251.39      4.72 o 
   1   3   7        2.88        2.36      1.18 o 
   2   3   7      613.80      605.99      9.09 o 
   3   3   7        3.95        2.95      0.92 o 
   4   3   7        4.59        4.64      1.48 o 
   5   3   7      193.09      185.23      5.00 o 
   6   3   7      105.96      108.32      3.99 o 
   7   3   7      179.63      177.59      5.30 o 
   8   3   7        9.27        8.57      2.36 o 
   9   3   7        6.34       12.12      2.66 o 
  -7   4   7       40.95       38.45      3.55 o 
  -6   4   7        4.47        9.69      1.67 o 
  -5   4   7      166.55      169.06      5.51 o 
  -4   4   7       94.83       80.79      3.62 o 
  -3   4   7      309.14      308.99      7.24 o 
  -2   4   7      267.61      253.19      5.00 o 
  -1   4   7        3.99        3.30      1.10 o 
   0   4   7      216.60      204.32      5.00 o 
   1   4   7       10.97       10.06      1.25 o 
   2   4   7       36.87       42.88      2.30 o 
   3   4   7      259.97      246.22      5.74 o 
   4   4   7       60.35       59.48      2.82 o 
   5   4   7      188.00      181.18      5.21 o 
   6   4   7      282.67      264.80     10.34 o 
   7   4   7        2.97        4.34      1.35 o 
   8   4   7      177.83      176.27      5.63 o 
   9   4   7       89.39       90.13      6.21 o 
  -6   5   7       23.92       24.49      2.61 o 
  -5   5   7        0.64        0.00      2.07 o 
  -4   5   7       22.77       27.36      2.48 o 
  -3   5   7        0.09       -0.81      2.95 o 
  -2   5   7       19.80       14.00      1.37 o 
  -1   5   7      163.17      168.86      3.52 o 
   0   5   7       23.22       22.08      1.77 o 
   1   5   7       58.21       59.24      2.69 o 
   2   5   7      327.05      316.65      6.58 o 
   3   5   7      105.50      108.02      3.76 o 
   4   5   7      276.01      266.61      6.16 o 
   5   5   7       20.20       22.07      3.55 o 
   6   5   7       30.62       24.53      3.40 o 
   7   5   7      262.93      274.91      7.00 o 
   8   5   7       11.56       10.30      1.67 o 
   9   5   7       76.75       83.14      4.07 o 
  -5   6   7        3.25        4.13      3.84 o 
  -4   6   7       47.62       40.99      2.90 o 
  -3   6   7        0.11       -2.12      2.07 o 
  -2   6   7       24.83       23.28      2.66 o 
  -1   6   7      241.45      254.15      6.03 o 
   0   6   7      110.10      109.68      3.76 o 
   1   6   7        7.48        6.05      1.14 o 
   2   6   7      336.59      322.73      8.27 o 
   3   6   7      134.30      122.51      4.18 o 
   4   6   7       68.33       68.03      3.13 o 
   5   6   7       15.23       19.07      1.88 o 
   6   6   7       66.50       65.80      3.23 o 
   7   6   7       29.23       33.13      6.35 o 
   8   6   7        0.05       -0.50      1.35 o 
   9   6   7        4.12        5.74      3.10 o 
  -5   7   7        0.37       -0.61      2.22 o 
  -4   7   7       12.28       14.48      2.27 o 
  -3   7   7       11.59       12.78      2.06 o 
  -2   7   7       14.65       15.07      3.25 o 
  -1   7   7        8.97       10.64      2.66 o 
   0   7   7       10.99       14.11      2.36 o 
   1   7   7      285.37      261.95      6.23 o 
   2   7   7       13.58       14.02      1.77 o 
   3   7   7      365.93      354.65     15.07 o 
   4   7   7       13.71       13.83      2.66 o 
   5   7   7        4.64        3.52      1.14 o 
   6   7   7       50.50       59.65      3.11 o 
   7   7   7       32.57       31.09      2.61 o 
   8   7   7      156.31      151.01      5.43 o 
   9   7   7        0.69        0.89      2.07 o 
  -4   8   7      104.01      125.12      5.38 o 
  -3   8   7        0.11       -2.95      2.36 o 
  -2   8   7       72.41       80.97      6.21 o 
  -1   8   7       25.05       23.64      3.55 o 
   0   8   7      176.81      169.32      8.27 o 
   1   8   7      121.00      120.25      4.33 o 
   2   8   7       17.77       19.15      1.85 o 
   3   8   7      340.18      350.78      7.73 o 
   4   8   7        3.74        1.99      1.14 o 
   5   8   7       56.96       52.10      3.02 o 
   6   8   7       48.81       57.01      4.88 o 
   7   8   7       19.30       17.54      3.55 o 
   8   8   7        1.19        3.25      2.36 o 
   9   8   7       35.14       33.98      4.14 o 
  -3   9   7        2.52        1.48      2.95 o 
  -2   9   7        0.07       -1.48      2.36 o 
  -1   9   7       25.61       30.73      4.14 o 
   0   9   7       73.84       73.28      5.61 o 
   1   9   7       16.81       20.98      3.55 o 
   2   9   7      128.74      133.24      4.88 o 
   3   9   7       14.79       14.90      1.85 o 
   4   9   7        3.30        2.78      1.92 o 
   5   9   7      105.53      110.88      4.39 o 
   6   9   7       10.55       11.05      1.77 o 
   7   9   7        0.05        0.89      2.07 o 
   8   9   7       43.17       47.58      4.73 o 
  -1  10   7        0.75        2.66      2.66 o 
   0  10   7       60.28       57.62      5.32 o 
   1  10   7        0.00       -3.10      2.07 o 
   2  10   7       27.50       28.07      3.55 o 
   3  10   7       53.40       56.04      3.11 o 
   4  10   7        5.81        3.10      1.46 o 
   5  10   7       30.47       35.32      2.72 o 
   6  10   7       44.15       43.14      4.14 o 
   7  10   7       46.14       44.32      4.73 o 
   1  11   7       11.42        5.61      2.66 o 
   2  11   7       23.46       30.14      3.84 o 
   3  11   7        0.11       -0.89      1.77 o 
   4  11   7        1.05       -0.69      1.56 o 
   5  11   7       26.38       20.09      3.25 o 
   6  11   7        4.47        2.07      2.36 o 
  -4  -7   8        0.81        0.89      1.67 o 
  -3  -7   8       32.48       38.04      3.11 o 
  -2  -7   8        6.66        7.27      1.92 o 
  -1  -7   8      112.36      113.87      4.67 o 
   0  -7   8        1.39       -0.81      1.56 o 
   1  -7   8        1.33       -0.33      1.56 o 
  -6  -6   8       31.85       33.43      3.11 o 
  -5  -6   8       50.95       45.61      3.23 o 
  -4  -6   8        0.51       -2.02      1.35 o 
  -3  -6   8      166.13      156.98      5.63 o 
  -2  -6   8       69.46       72.27      5.61 o 
  -1  -6   8       39.04       46.79      3.69 o 
   0  -6   8       63.94       63.83      2.76 o 
   1  -6   8        0.96        2.25      1.35 o 
   3  -6   8       78.27       83.33      5.61 o 
  -6  -5   8        0.41       -1.33      2.51 o 
  -5  -5   8       17.96       21.79      2.81 o 
  -4  -5   8      148.53      139.61      5.33 o 
  -3  -5   8       31.01       30.37      2.40 o 
  -2  -5   8       14.01       14.59      1.85 o 
  -1  -5   8        5.58        9.39      1.56 o 
   0  -5   8        3.75        2.07      0.90 o 
   1  -5   8      205.91      208.43      4.63 o 
   2  -5   8       10.10        9.16      2.07 o 
   3  -5   8        0.38        3.55      2.07 o 
   4  -5   8       74.91       85.99      5.32 o 
  -7  -4   8      130.33      147.58      5.93 o 
  -6  -4   8       48.42       52.70      4.14 o 
  -5  -4   8        0.03       -0.30      2.07 o 
  -4  -4   8      100.83       97.62      4.28 o 
  -3  -4   8       85.51       75.29      3.65 o 
  -2  -4   8       18.25       17.57      2.06 o 
  -1  -4   8      505.18      478.86      9.19 o 
   0  -4   8      125.19      117.12      3.44 o 
   1  -4   8        1.84        2.96      0.91 o 
   2  -4   8       50.29       49.07      3.84 o 
   3  -4   8       97.39       99.73      3.97 o 
   4  -4   8        2.86        1.48      1.35 o 
   5  -4   8       31.41       30.44      3.84 o 
  -7  -3   8        9.51       17.36      2.81 o 
  -6  -3   8      127.67      143.00      5.30 o 
  -5  -3   8       19.29       22.53      2.51 o 
  -4  -3   8       12.64       12.86      1.77 o 
  -3  -3   8      231.11      210.54      5.85 o 
  -2  -3   8        0.40        1.18      1.04 o 
  -1  -3   8       33.45       32.98      2.51 o 
   0  -3   8       47.10       48.42      2.61 o 
   1  -3   8       13.29       13.75      2.05 o 
   2  -3   8        0.12        0.17      0.81 o 
   3  -3   8      306.24      293.14      9.16 o 
   4  -3   8       93.73       93.35      3.74 o 
   5  -3   8      278.89      304.66     11.23 o 
   6  -3   8       12.59       14.77      3.25 o 
  -7  -2   8       46.77       53.41      3.32 o 
  -6  -2   8        7.73        6.48      1.56 o 
  -5  -2   8       57.99       53.95      3.11 o 
  -4  -2   8      198.28      209.10      5.95 o 
  -3  -2   8      131.82      125.22      4.39 o 
  -2  -2   8     1424.74     1418.95     17.23 o 
  -1  -2   8      224.12      223.97      5.53 o 
   0  -2   8      559.26      564.40      7.11 o 
   1  -2   8      131.64      120.29      2.53 o 
   2  -2   8      110.16      101.30      3.34 o 
   3  -2   8      152.37      145.73      4.19 o 
   4  -2   8        8.50        7.50      1.77 o 
   6  -2   8       92.57       94.26      6.21 o 
   7  -2   8       46.48       52.30      5.02 o 
  -7  -1   8       33.13       36.05      4.43 o 
  -6  -1   8        4.40        5.89      1.77 o 
  -5  -1   8        2.90        2.29      1.33 o 
  -4  -1   8      211.01      225.53      5.95 o 
  -3  -1   8       43.49       41.08      2.51 o 
  -2  -1   8      165.86      171.85      5.32 o 
  -1  -1   8       86.62       89.74      2.52 o 
   0  -1   8       13.73       14.29      2.67 o 
   1  -1   8      210.04      207.22      3.90 o 
   2  -1   8      759.66      741.15      6.93 o 
   3  -1   8       56.41       58.37      2.08 o 
   4  -1   8       54.79       58.53      3.10 o 
   5  -1   8        0.10       -1.48      1.77 o 
   6  -1   8       18.66       15.07      2.66 o 
   7  -1   8      115.28      119.68      7.39 o 
  -7   0   8       61.56       71.51      5.61 o 
  -6   0   8       59.86       60.58      4.73 o 
  -5   0   8      243.13      248.03      6.35 o 
  -4   0   8      406.18      433.91     11.08 o 
  -3   0   8     1276.17     1312.49     16.09 o 
  -2   0   8        8.74        7.83      1.43 o 
  -1   0   8      137.52      154.19      3.28 o 
   0   0   8      298.14      279.70      4.52 o 
   1   0   8       30.59       29.27      1.42 o 
   2   0   8       82.93       82.55      3.02 o 
   3   0   8      383.04      388.57      7.42 o 
   4   0   8       17.93       18.13      1.77 o 
   5   0   8      253.80      260.02      6.23 o 
   6   0   8      221.43      220.74      9.46 o 
   7   0   8       32.99       28.37      3.55 o 
   8   0   8       78.29       71.81      5.91 o 
  -7   1   8       16.66       22.46      3.55 o 
  -6   1   8        1.89       -0.59      1.77 o 
  -5   1   8       58.60       65.30      3.02 o 
  -4   1   8       17.84       24.16      3.69 o 
  -3   1   8       23.50       20.11      1.34 o 
  -2   1   8       27.88       22.74      1.47 o 
  -1   1   8       12.26       15.83      1.24 o 
   0   1   8       81.17       91.30      2.43 o 
   1   1   8      110.15       95.83      3.44 o 
   2   1   8       52.74       52.05      3.10 o 
   3   1   8       23.86       28.81      2.07 o 
   4   1   8       56.80       55.87      3.10 o 
   5   1   8       11.62       12.56      1.67 o 
   6   1   8       53.91       59.40      4.43 o 
   7   1   8       36.68       33.10      3.84 o 
   8   1   8        8.84        7.98      2.66 o 
  -7   2   8        0.57       -1.77      1.77 o 
  -6   2   8      106.98      124.70      6.80 o 
  -5   2   8        0.38        0.30      1.48 o 
  -4   2   8      601.15      563.22      7.72 o 
  -3   2   8       35.67       32.64      2.06 o 
  -2   2   8       41.34       36.92      2.01 o 
  -1   2   8      630.51      619.94     11.70 o 
   0   2   8       31.40       33.17      1.98 o 
   1   2   8      312.94      329.56      7.54 o 
   2   2   8      172.26      159.04      4.49 o 
   3   2   8      199.10      202.27      5.22 o 
   4   2   8      426.77      413.68     12.12 o 
   5   2   8       22.27       22.56      2.22 o 
   6   2   8       10.51        9.66      1.46 o 
   7   2   8       54.73       50.83      4.43 o 
   8   2   8       54.19       62.94      5.02 o 
   9   2   8       74.88       85.10      6.21 o 
  -7   3   8       21.10       26.89      3.25 o 
  -6   3   8      109.62      113.47      6.50 o 
  -5   3   8        1.16        1.77      2.07 o 
  -4   3   8        4.58        1.92      1.25 o 
  -3   3   8        6.05        5.58      1.00 o 
  -2   3   8       22.83       23.57      1.42 o 
  -1   3   8        0.26       -1.06      0.71 o 
   0   3   8        2.53        2.82      0.92 o 
   1   3   8      161.55      165.35      4.60 o 
   2   3   8      342.41      352.41      7.10 o 
   3   3   8      801.95      741.86     11.17 o 
   4   3   8        4.05        4.41      1.77 o 
   5   3   8       18.68       19.77      2.07 o 
   6   3   8        5.98        5.61      1.25 o 
   7   3   8       55.56       48.12      2.82 o 
   8   3   8       27.08       31.62      3.55 o 
   9   3   8        0.89        1.18      2.36 o 
  -6   4   8       27.63       29.60      2.69 o 
  -5   4   8        2.39       -0.25      1.35 o 
  -4   4   8       64.99       84.15      3.62 o 
  -3   4   8        0.18       -1.48      0.98 o 
  -2   4   8      425.66      385.86     11.72 o 
  -1   4   8      106.56       94.58      3.53 o 
   0   4   8       29.55       27.79      1.88 o 
   1   4   8      191.84      178.48      4.91 o 
   2   4   8      244.37      248.97      5.85 o 
   3   4   8      585.59      546.42      9.30 o 
   4   4   8        1.23        1.33      1.04 o 
   5   4   8       66.08       66.16      3.23 o 
   6   4   8       85.08       92.90      3.86 o 
   7   4   8       23.18       20.68      3.10 o 
   8   4   8      251.30      249.67      6.98 o 
   9   4   8        1.25       -2.95      2.07 o 
  -6   5   8        1.49       -1.50      1.63 o 
  -5   5   8        6.84        5.10      1.56 o 
  -4   5   8       59.97       53.58      3.11 o 
  -3   5   8        6.06        6.75      1.35 o 
  -2   5   8       67.81       59.68      4.14 o 
  -1   5   8      189.56      180.16      4.96 o 
   0   5   8      178.10      168.53      4.75 o 
   1   5   8       64.80       54.93      3.84 o 
   2   5   8      540.54      522.36      9.09 o 
   3   5   8      176.67      176.04      5.12 o 
   4   5   8        0.19       -0.43      0.92 o 
   5   5   8      112.64      111.70      4.18 o 
   6   5   8        0.48        0.51      1.14 o 
   7   5   8        0.39        1.03      1.33 o 
   8   5   8      247.92      234.15      6.89 o 
   9   5   8       86.28       86.88      5.91 o 
  -5   6   8       46.92       50.18      5.02 o 
  -4   6   8       15.40       11.23      1.88 o 
  -3   6   8       69.17       73.87      5.91 o 
  -2   6   8       21.47       28.37      3.55 o 
  -1   6   8       13.66        9.16      1.48 o 
   0   6   8       63.14       54.40      2.77 o 
   1   6   8      162.61      172.30      6.06 o 
   2   6   8       29.93       35.47      3.99 o 
   3   6   8      200.34      202.81      5.76 o 
   4   6   8      139.47      133.45      4.60 o 
   5   6   8      101.17      103.75      5.91 o 
   6   6   8       11.06        8.83      1.56 o 
   7   6   8       11.53        5.73      1.77 o 
   8   6   8        0.35       -0.44      1.92 o 
   9   6   8        9.44       10.97      1.98 o 
  -4   7   8        3.37        2.07      2.66 o 
  -3   7   8        0.69        0.30      2.36 o 
  -2   7   8       25.43       30.44      3.84 o 
  -1   7   8       10.01        7.09      2.07 o 
   0   7   8      268.63      258.72      6.39 o 
   1   7   8      157.84      147.98      4.67 o 
   2   7   8       22.73       21.67      1.98 o 
   3   7   8        5.39        4.66      1.35 o 
   4   7   8        4.66        4.94      1.48 o 
   5   7   8        3.71        2.82      1.48 o 
   6   7   8        9.54       14.30      1.85 o 
   7   7   8      170.72      180.98      5.95 o 
   8   7   8       35.21       31.96      2.72 o 
   9   7   8       44.44       60.11      4.14 o 
  -3   8   8       69.11       79.78      6.50 o 
  -2   8   8        8.26       14.77      2.95 o 
  -1   8   8       56.31       51.42      5.02 o 
   0   8   8      143.68      153.96      7.98 o 
   1   8   8      117.25      119.78      4.40 o 
   2   8   8      130.67      127.99      4.58 o 
   3   8   8       70.01       71.16      3.44 o 
   4   8   8        4.26        2.51      1.25 o 
   5   8   8       42.53       39.40      2.61 o 
   6   8   8        0.92        1.18      1.25 o 
   7   8   8       31.13       38.01      2.90 o 
   8   8   8       21.69       19.51      3.25 o 
  -2   9   8        0.27       -2.95      2.66 o 
  -1   9   8        0.01       -3.55      2.36 o 
   0   9   8        4.07        0.30      2.66 o 
   1   9   8       25.74       26.89      3.84 o 
   2   9   8        9.00        6.99      1.42 o 
   3   9   8       91.01       79.29      3.65 o 
   4   9   8        4.25        3.77      1.35 o 
   5   9   8       34.80       32.07      2.51 o 
   6   9   8       79.79       89.06      4.28 o 
   7   9   8       54.31       59.57      3.55 o 
   8   9   8       35.37       29.25      4.14 o 
  -1  10   8       79.32       85.69      7.09 o 
   0  10   8       13.19       12.71      2.95 o 
   1  10   8       61.38       61.46      5.32 o 
   2  10   8       31.52       32.80      3.84 o 
   3  10   8       24.73       20.73      3.10 o 
   4  10   8      166.89      169.14      5.74 o 
   5  10   8        6.97        5.33      2.66 o 
   6  10   8       22.00       29.74      2.81 o 
   7  10   8        6.23        4.43      2.66 o 
   1  11   8        1.69        4.43      2.66 o 
   2  11   8        2.41       -0.30      2.36 o 
   3  11   8        3.78        5.60      1.63 o 
   4  11   8        0.89       -0.13      2.22 o 
   5  11   8        1.64        5.91      2.66 o 
   6  11   8       13.26       15.66      2.95 o 
  -4  -6   9        6.07       10.48      1.98 o 
  -3  -6   9        2.90        1.89      1.77 o 
  -2  -6   9       92.54       84.06      4.16 o 
  -1  -6   9       18.07       23.91      5.47 o 
   0  -6   9       96.15      109.55      3.62 o 
   1  -6   9        0.50       -1.35      1.42 o 
   2  -6   9       14.26       10.72      5.32 o 
  -5  -5   9        0.01        0.44      3.10 o 
  -4  -5   9       60.51       68.01      3.76 o 
  -3  -5   9        0.31       -1.88      1.25 o 
  -2  -5   9       80.26       85.76      4.28 o 
  -1  -5   9       84.26       77.73      7.24 o 
   0  -5   9        2.02        5.07      1.42 o 
   1  -5   9       59.87       56.22      2.42 o 
   2  -5   9      157.34      162.71      5.30 o 
   3  -5   9       61.95       47.58      4.14 o 
  -6  -4   9       13.38       18.44      4.14 o 
  -5  -4   9       41.58       48.86      3.32 o 
  -4  -4   9        0.11        0.15      1.46 o 
  -3  -4   9      289.41      288.70      7.62 o 
  -2  -4   9        0.34        0.59      1.77 o 
  -1  -4   9        7.08        8.56      2.36 o 
   0  -4   9      139.05      129.42      4.70 o 
   1  -4   9        7.69        5.87      1.24 o 
   2  -4   9       67.21       64.99      2.53 o 
   3  -4   9       14.67       13.00      2.36 o 
   5  -4   9       36.37       49.94      4.73 o 
  -6  -3   9       26.10       26.49      2.61 o 
  -5  -3   9      144.50      156.36      9.90 o 
  -4  -3   9       24.53       30.14      2.51 o 
  -3  -3   9       25.75       30.96      2.81 o 
  -2  -3   9        5.07        7.44      1.56 o 
  -1  -3   9       52.52       44.92      2.72 o 
   0  -3   9        4.10        6.69      1.42 o 
   1  -3   9       16.77       16.48      1.79 o 
   2  -3   9        0.01       -0.10      0.88 o 
   3  -3   9      132.44      134.75      6.21 o 
   4  -3   9        9.11       10.34      2.66 o 
   5  -3   9       92.66       95.15      6.21 o 
  -7  -2   9        0.27       -2.51      1.67 o 
  -6  -2   9      153.59      180.97      6.26 o 
  -5  -2   9        0.92       -1.16      1.63 o 
  -4  -2   9      192.13      205.50      6.16 o 
  -3  -2   9       13.35       13.11      1.77 o 
  -2  -2   9       15.27       13.63      1.77 o 
  -1  -2   9      390.47      382.24      7.93 o 
   0  -2   9       26.21       25.10      2.95 o 
   1  -2   9       81.00       86.41      3.34 o 
   2  -2   9       61.41       58.86      2.61 o 
   3  -2   9        0.72        0.59      1.04 o 
   4  -2   9      258.73      246.45      9.46 o 
   5  -2   9        0.60        0.59      1.77 o 
   6  -2   9        0.24       -3.10      2.07 o 
  -7  -1   9        1.13        0.89      2.36 o 
  -6  -1   9       57.96       56.98      3.44 o 
  -5  -1   9        8.16        9.26      2.22 o 
  -4  -1   9        8.52        7.15      1.35 o 
  -3  -1   9       19.06       15.16      1.88 o 
  -2  -1   9       44.48       45.52      2.72 o 
  -1  -1   9      227.27      224.65      5.63 o 
   0  -1   9        0.01        0.57      0.73 o 
   1  -1   9        7.12        8.41      1.35 o 
   2  -1   9       78.35       79.49      4.43 o 
   3  -1   9      133.17      135.52      4.39 o 
   4  -1   9        0.56        0.00      1.48 o 
   5  -1   9       52.34       59.40      4.43 o 
   6  -1   9        9.41       13.30      2.66 o 
   7  -1   9       59.65       57.92      5.02 o 
  -7   0   9       13.27       19.80      3.55 o 
  -6   0   9        0.63       -0.89      1.77 o 
  -5   0   9        2.59        0.00      1.25 o 
  -4   0   9      124.00      129.22      4.60 o 
  -3   0   9        0.49       -0.71      0.98 o 
  -2   0   9      970.98     1007.65     13.35 o 
  -1   0   9       68.24       63.78      2.52 o 
   0   0   9        6.43        6.01      1.14 o 
   1   0   9      321.91      306.82      7.68 o 
   2   0   9      126.64      121.58      4.88 o 
   3   0   9      240.43      241.28      6.06 o 
   4   0   9      119.66      118.91      4.28 o 
   5   0   9        7.01        5.17      1.46 o 
   6   0   9      140.43      141.84      7.39 o 
   7   0   9        0.02       -1.77      1.77 o 
  -7   1   9       31.84       38.12      4.43 o 
  -6   1   9       42.33       40.78      4.14 o 
  -5   1   9        5.97        7.07      1.46 o 
  -4   1   9      352.68      352.71      7.83 o 
  -3   1   9       25.05       26.60      2.09 o 
  -2   1   9      221.02      223.63      4.35 o 
  -1   1   9      218.87      207.99      5.09 o 
   0   1   9      120.55      132.33      4.07 o 
   1   1   9      205.85      193.84      5.12 o 
   2   1   9        4.80        2.95      1.04 o 
   3   1   9        4.30        3.78      0.92 o 
   4   1   9        2.16        2.82      1.48 o 
   5   1   9       15.86       16.34      1.88 o 
   6   1   9       11.74       11.23      2.07 o 
   7   1   9       56.28       56.74      5.02 o 
   8   1   9        0.32        0.89      2.07 o 
  -6   2   9        1.87       -3.10      2.07 o 
  -5   2   9       65.40       73.28      5.32 o 
  -4   2   9      126.71      116.27      4.07 o 
  -3   2   9       46.67       46.65      1.99 o 
  -2   2   9       50.77       51.27      2.51 o 
  -1   2   9      211.65      219.08      5.43 o 
   0   2   9      490.95      486.61      8.56 o 
   1   2   9        6.89        6.86      1.14 o 
   2   2   9       21.77       19.61      1.77 o 
   3   2   9       70.71       66.20      3.13 o 
   4   2   9        2.78        0.89      1.18 o 
   5   2   9      189.65      194.92      5.76 o 
   6   2   9        9.88        8.41      1.56 o 
   7   2   9        2.00        5.02      1.77 o 
   8   2   9      121.76      124.11      7.39 o 
  -6   3   9        0.07       -2.66      2.36 o 
  -5   3   9      141.11      160.16      7.68 o 
  -4   3   9        2.33        0.89      2.07 o 
  -3   3   9       60.55       60.57      2.85 o 
  -2   3   9      111.18      111.49      3.86 o 
  -1   3   9       57.99       56.98      2.82 o 
   0   3   9      134.66      135.39      4.39 o 
   1   3   9        0.05        0.30      0.84 o 
   2   3   9        0.04        0.23      0.92 o 
   3   3   9      192.58      184.86      5.22 o 
   4   3   9        0.21       -1.44      2.36 o 
   5   3   9        5.88        6.51      1.63 o 
   6   3   9       24.30       22.23      2.09 o 
   7   3   9       46.72       50.83      3.55 o 
   8   3   9       31.44       35.76      4.14 o 
  -6   4   9       41.87       41.37      4.14 o 
  -5   4   9        8.60        9.72      1.77 o 
  -4   4   9       21.19       15.69      3.55 o 
  -3   4   9       22.09       30.14      3.25 o 
  -2   4   9       47.48       41.98      2.66 o 
  -1   4   9      184.84      186.03      5.76 o 
   0   4   9      114.58      114.68      3.97 o 
   1   4   9        0.12       -1.03      1.03 o 
   2   4   9      658.35      619.99     10.34 o 
   3   4   9       30.96       27.74      2.66 o 
   4   4   9      101.35       98.64      3.95 o 
   5   4   9       59.31       64.99      3.23 o 
   6   4   9       12.67       13.29      1.77 o 
   7   4   9       65.67       70.08      3.55 o 
   8   4   9        4.22        2.81      1.46 o 
   9   4   9       64.89       59.99      5.32 o 
  -5   5   9       43.49       51.71      4.73 o 
  -4   5   9        1.16        5.91      2.07 o 
  -3   5   9      148.10      143.91      7.68 o 
  -2   5   9        0.05       -0.77      1.63 o 
  -1   5   9        0.97        1.18      1.18 o 
   0   5   9      211.92      194.79      5.42 o 
   1   5   9        4.81        4.12      2.81 o 
   2   5   9      208.93      203.97      5.53 o 
   3   5   9      119.83      121.38      4.28 o 
   4   5   9        0.31        0.44      1.63 o 
   5   5   9      149.11      144.91      9.16 o 
   6   5   9       17.87       18.32      2.09 o 
   7   5   9       39.16       43.83      3.02 o 
   8   5   9      137.91      123.16      5.00 o 
   9   5   9        0.01       -1.18      2.66 o 
  -5   6   9       13.82       22.75      4.14 o 
  -4   6   9       23.52       22.75      3.84 o 
  -3   6   9        0.07        4.73      2.07 o 
  -2   6   9        4.46        3.55      2.07 o 
  -1   6   9      143.57      130.29      4.40 o 
   0   6   9       14.35        9.20      1.42 o 
   1   6   9      112.26      111.40      4.16 o 
   2   6   9        7.60        8.80      2.51 o 
   3   6   9      153.72      143.13      4.81 o 
   4   6   9      138.23      135.19      4.81 o 
   5   6   9       44.91       38.77      2.72 o 
   6   6   9       68.78       75.80      3.76 o 
   7   6   9        8.11        5.81      1.46 o 
   8   6   9        1.84        1.16      1.56 o 
   9   6   9      115.63      131.04      5.43 o 
  -4   7   9       65.27       70.03      5.91 o 
  -3   7   9        0.04       -0.30      2.36 o 
  -2   7   9       26.73       24.53      3.25 o 
  -1   7   9       69.28       69.44      5.32 o 
   0   7   9       55.00       49.98      3.25 o 
   1   7   9       64.48       65.75      3.19 o 
   2   7   9        4.22        2.07      1.63 o 
   3   7   9       37.74       31.87      2.40 o 
   4   7   9       85.49       82.30      3.76 o 
   5   7   9       23.30       21.10      2.19 o 
   6   7   9        0.17        0.13      1.48 o 
   7   7   9        3.31        1.03      1.92 o 
   8   7   9       22.96       16.89      2.40 o 
  -3   8   9        7.58        9.46      2.66 o 
  -2   8   9        9.06        7.98      3.55 o 
  -1   8   9       32.63       43.44      4.43 o 
   0   8   9       63.76       58.80      5.02 o 
   1   8   9        5.07        3.40      1.25 o 
   2   8   9        4.16        4.50      1.35 o 
   3   8   9       94.46      102.49      4.28 o 
   4   8   9       13.27       13.73      1.77 o 
   5   8   9       35.30       31.88      2.51 o 
   6   8   9       13.08       17.12      2.06 o 
   7   8   9        4.35        5.02      1.67 o 
   8   8   9       10.86       11.64      1.98 o 
  -2   9   9       35.54       35.16      4.73 o 
  -1   9   9        0.76        2.36      2.66 o 
   0   9   9       70.66       74.17      5.91 o 
   1   9   9        8.88        6.21      2.66 o 
   2   9   9       70.05       67.47      3.53 o 
   3   9   9       16.08       20.59      2.27 o 
   4   9   9        5.13        6.18      2.22 o 
   5   9   9       33.54       39.75      2.72 o 
   6   9   9       46.55       54.88      3.34 o 
   7   9   9       25.32       28.63      5.61 o 
   0  10   9        9.66       11.23      2.95 o 
   1  10   9       14.99       23.94      3.84 o 
   2  10   9        6.00        6.21      2.66 o 
   3  10   9        0.21        0.08      1.48 o 
   4  10   9       54.48       55.28      3.23 o 
   5  10   9       48.25       49.00      5.32 o 
   6  10   9       21.91       23.54      3.25 o 
   2  11   9       14.37       21.28      4.14 o 
   3  11   9        0.01       -3.55      2.36 o 
   4  11   9       11.50       10.89      3.25 o 
  -4  -5  10        9.51        9.30      1.98 o 
  -3  -5  10       39.61       37.64      3.10 o 
  -2  -5  10       11.11        7.87      1.85 o 
  -1  -5  10      140.88      130.15      5.12 o 
   0  -5  10       13.35       16.37      2.13 o 
   1  -5  10        1.17        1.50      1.28 o 
  -5  -4  10        4.99        5.11      1.77 o 
  -4  -4  10       34.02       34.77      2.90 o 
  -3  -4  10        8.09       15.66      2.66 o 
  -2  -4  10      180.58      188.93      6.16 o 
  -1  -4  10       45.85       45.73      2.90 o 
   0  -4  10        1.69        3.73      1.35 o 
   1  -4  10       71.11       84.22      5.02 o 
  -5  -3  10        0.88        0.22      3.25 o 
  -4  -3  10      253.82      264.79      7.52 o 
  -3  -3  10        0.00       -0.73      1.77 o 
  -2  -3  10       53.46       50.10      3.13 o 
  -1  -3  10       13.73       12.60      1.85 o 
   0  -3  10        1.72       -0.40      1.14 o 
   1  -3  10      309.48      295.80     10.34 o 
   2  -3  10       71.79       64.42      4.14 o 
   5  -3  10       22.05       14.77      3.25 o 
  -6  -2  10        7.25        7.86      1.98 o 
  -5  -2  10      174.87      225.91      7.00 o 
  -4  -2  10      261.48      283.94      7.62 o 
  -3  -2  10      101.07      115.54      4.60 o 
  -2  -2  10        0.78       -0.59      1.25 o 
  -1  -2  10      186.72      171.74      7.68 o 
   0  -2  10       19.28       24.53      2.95 o 
   1  -2  10        0.00       -1.18      1.48 o 
   2  -2  10        0.22       -0.30      1.48 o 
   3  -2  10        0.86       -1.03      1.25 o 
   4  -2  10       18.16       22.75      2.95 o 
   5  -2  10      204.12      211.58      9.46 o 
   6  -2  10       84.37       93.08      6.50 o 
  -6  -1  10        6.43        9.14      2.36 o 
  -5  -1  10      180.24      199.41      6.26 o 
  -4  -1  10        6.26        4.35      1.56 o 
  -3  -1  10      107.62       99.98      4.07 o 
  -2  -1  10       79.83       80.94      3.65 o 
  -1  -1  10       23.43       23.64      2.95 o 
   0  -1  10      623.81      578.88     14.77 o 
   1  -1  10       62.02       55.21      2.61 o 
   2  -1  10       48.83       42.52      2.48 o 
   3  -1  10       65.66       73.19      3.34 o 
   4  -1  10       26.00       30.05      2.40 o 
   5  -1  10       53.05       56.14      4.43 o 
   6  -1  10        0.39       -1.48      2.36 o 
  -6   0  10       43.31       59.10      5.02 o 
  -5   0  10       63.73       69.00      3.53 o 
  -4   0  10       60.54       56.01      3.13 o 
  -3   0  10        0.28        0.00      1.25 o 
  -2   0  10        7.42        7.98      2.07 o 
  -1   0  10        0.28        0.59      1.48 o 
   0   0  10      148.38      151.07      4.46 o 
   1   0  10        3.84        2.95      1.18 o 
   2   0  10      371.97      360.85      7.72 o 
   3   0  10      149.28      148.64      4.81 o 
   4   0  10      176.37      176.04      5.42 o 
   5   0  10        3.26        1.48      1.25 o 
   6   0  10       27.64       29.25      3.55 o 
   7   0  10        5.24        9.46      2.95 o 
  -6   1  10       76.67       91.31      6.21 o 
  -5   1  10       48.03       47.38      3.40 o 
  -4   1  10       71.45       74.99      6.35 o 
  -3   1  10      110.09      119.97      6.21 o 
  -2   1  10        9.05        9.75      2.07 o 
  -1   1  10      349.30      345.32      7.19 o 
   0   1  10        9.96        7.40      1.25 o 
   1   1  10        3.48        1.18      1.04 o 
   2   1  10      520.22      546.34      9.92 o 
   3   1  10      107.66      106.64      4.73 o 
   4   1  10        0.02       -0.15      1.33 o 
   5   1  10      123.72      125.90      4.58 o 
   6   1  10        1.15       -0.30      1.77 o 
   7   1  10      107.06      113.47      7.09 o 
  -6   2  10        2.50        1.77      2.36 o 
  -5   2  10        0.42        0.00      2.07 o 
  -4   2  10        7.20        6.21      2.07 o 
  -3   2  10       11.52       12.71      2.36 o 
  -2   2  10       18.10       12.55      1.63 o 
  -1   2  10      426.89      419.31     11.23 o 
   0   2  10      103.22       92.04      3.65 o 
   1   2  10       18.29       18.06      1.77 o 
   2   2  10       15.24       13.76      1.67 o 
   3   2  10      188.27      196.51      5.64 o 
   4   2  10       33.91       32.83      2.66 o 
   5   2  10       14.45       13.89      1.88 o 
   6   2  10       10.21       14.40      2.66 o 
   7   2  10        0.41        2.07      2.07 o 
   8   2  10        0.66        5.32      2.66 o 
  -3   3  10        3.13        0.90      4.43 o 
  -2   3  10      137.47      134.19      6.80 o 
  -1   3  10       33.43       29.73      2.09 o 
   0   3  10       28.47       24.17      1.98 o 
   1   3  10      398.43      387.64      8.04 o 
   2   3  10       69.20       72.70      3.34 o 
   3   3  10      310.38      317.33      7.42 o 
   4   3  10       18.09       19.77      1.98 o 
   5   3  10       41.74       40.28      2.61 o 
   6   3  10       41.52       41.53      2.82 o 
   7   3  10        4.95        2.81      1.46 o 
   8   3  10        0.15       -1.77      2.36 o 
  -4   4  10       47.66       42.26      4.43 o 
  -3   4  10        0.14       -0.30      1.77 o 
  -2   4  10       75.00       63.17      3.23 o 
  -1   4  10      105.58      101.38      3.97 o 
   0   4  10      147.64      144.95      4.81 o 
   1   4  10        2.32        3.69      1.25 o 
   2   4  10        0.69        3.10      1.04 o 
   3   4  10       14.65       14.44      1.77 o 
   4   4  10       13.66       12.77      1.67 o 
   5   4  10       80.86       83.71      3.86 o 
   6   4  10       36.03       30.44      2.40 o 
   7   4  10        0.00       -0.74      1.92 o 
   8   4  10       19.39       25.88      2.72 o 
  -5   5  10       11.73       10.05      2.95 o 
  -4   5  10       61.48       57.92      5.02 o 
  -3   5  10        8.49        5.91      2.36 o 
  -2   5  10       46.00       61.10      3.11 o 
  -1   5  10        7.51        4.75      1.25 o 
   0   5  10      330.24      328.86      7.51 o 
   1   5  10       36.45       35.56      2.40 o 
   2   5  10        0.27       -1.38      0.92 o 
   3   5  10       13.14       12.31      1.67 o 
   4   5  10      151.42      145.06      5.12 o 
   5   5  10       15.61       17.53      1.98 o 
   6   5  10       42.67       46.85      3.02 o 
   7   5  10       42.42       43.68      3.02 o 
   8   5  10       34.23       35.72      2.82 o 
  -4   6  10       10.12        7.09      2.66 o 
  -3   6  10        3.07       -0.89      2.07 o 
  -2   6  10       21.06       22.16      3.25 o 
  -1   6  10        1.55        0.27      1.14 o 
   0   6  10       90.43       87.83      3.74 o 
   1   6  10       42.53       37.46      2.40 o 
   2   6  10       35.66       29.64      2.19 o 
   3   6  10        0.04       -1.77      1.18 o 
   4   6  10       80.23       85.00      3.97 o 
   5   6  10        9.48       10.21      3.55 o 
   6   6  10       60.26       59.40      3.55 o 
   7   6  10       50.50       58.77      3.44 o 
   8   6  10        2.18       -2.07      3.25 o 
  -3   7  10       49.43       53.19      5.02 o 
  -2   7  10       34.13       30.73      4.43 o 
  -1   7  10       15.58       17.73      2.95 o 
   0   7  10        8.12       11.83      1.63 o 
   1   7  10       56.60       50.23      2.90 o 
   2   7  10        9.04        6.43      1.77 o 
   3   7  10       85.83       85.94      3.86 o 
   4   7  10       51.94       49.44      3.02 o 
   5   7  10      210.12      211.93      6.58 o 
   6   7  10        0.83       -1.00      1.48 o 
   7   7  10       30.20       39.75      3.02 o 
   8   7  10        2.06        3.84      2.51 o 
  -2   8  10        1.58       -2.36      2.66 o 
  -1   8  10        6.84        1.77      2.36 o 
   0   8  10       36.13       35.46      4.14 o 
   1   8  10        4.54        3.25      1.25 o 
   2   8  10       12.70        9.62      1.67 o 
   3   8  10       40.06       39.01      2.72 o 
   4   8  10        3.41        2.58      1.42 o 
   5   8  10        0.82       -0.77      2.36 o 
   6   8  10       20.72       20.07      2.27 o 
   7   8  10        0.08       -1.92      1.46 o 
  -1   9  10       56.06       56.74      5.61 o 
   0   9  10        0.46        0.89      2.36 o 
   1   9  10       20.62       19.21      3.55 o 
   2   9  10      144.19      140.33      5.09 o 
   3   9  10       85.45       87.26      4.07 o 
   4   9  10       51.67       58.32      3.32 o 
   5   9  10       21.99       24.20      2.61 o 
   6   9  10        8.65       10.56      1.98 o 
   7   9  10        1.90        0.30      1.67 o 
   1  10  10        1.63       -0.30      2.36 o 
   2  10  10        6.13        6.21      2.66 o 
   3  10  10        3.61       -1.48      1.46 o 
   4  10  10        2.63        1.02      1.63 o 
   5  10  10       14.95       12.02      2.81 o 
   6  10  10        0.33       -0.21      1.77 o 
  -3  -4  11        7.14        5.97      1.98 o 
  -2  -4  11       21.16       29.38      3.99 o 
  -1  -4  11       11.17       20.39      2.95 o 
   0  -4  11       22.07       24.82      3.25 o 
   1  -4  11        0.91        8.57      2.07 o 
  -4  -3  11        6.49        2.36      1.88 o 
  -3  -3  11        4.49        1.34      2.07 o 
  -2  -3  11       14.24       15.37      2.95 o 
  -1  -3  11      171.00      170.80      8.27 o 
   0  -3  11       19.54       19.21      2.95 o 
   1  -3  11       15.25       13.59      2.36 o 
   2  -3  11      127.35      123.52      6.50 o 
  -5  -2  11        0.07       -2.66      2.66 o 
  -4  -2  11        3.36        2.81      1.67 o 
  -3  -2  11       62.53       73.58      5.61 o 
  -2  -2  11       11.53       10.34      2.66 o 
  -1  -2  11        3.57       -1.18      1.77 o 
   0  -2  11       32.62       34.87      3.55 o 
   1  -2  11        0.53        3.55      1.77 o 
   3  -2  11       20.37       22.46      3.25 o 
   4  -2  11        1.92        2.95      2.07 o 
   5  -2  11       18.83       22.16      3.25 o 
  -5  -1  11       20.73       24.46      6.35 o 
  -4  -1  11      285.48      289.89     10.93 o 
  -3  -1  11       21.62       17.14      2.95 o 
  -2  -1  11       30.24       28.07      3.25 o 
  -1  -1  11       25.89       29.85      3.25 o 
   0  -1  11        8.17        6.50      2.36 o 
   1  -1  11      352.37      350.46     11.52 o 
   2  -1  11       47.92       45.21      3.84 o 
   3  -1  11       52.23       54.97      2.98 o 
   4  -1  11        9.08        6.80      2.36 o 
   5  -1  11        8.99       10.93      2.66 o 
  -5   0  11        3.80        5.02      2.36 o 
  -4   0  11       74.86       69.74      5.02 o 
  -3   0  11        5.04        3.55      1.77 o 
  -2   0  11       33.34       32.21      3.55 o 
  -1   0  11       47.13       49.35      4.14 o 
   0   0  11       13.10       12.71      2.36 o 
   1   0  11       48.45       38.41      3.25 o 
   2   0  11        9.15        9.54      1.46 o 
   3   0  11        0.07       -1.70      1.14 o 
   4   0  11        0.90        3.48      2.95 o 
   5   0  11       56.55       49.64      4.43 o 
  -4   1  11        0.77       -1.18      1.77 o 
  -3   1  11        0.34        0.30      1.77 o 
  -2   1  11       58.20       54.67      4.14 o 
  -1   1  11        0.02       -1.77      1.48 o 
   0   1  11      612.58      636.80     14.77 o 
   1   1  11       61.70       63.80      3.23 o 
   2   1  11       17.90       20.55      1.98 o 
   3   1  11      125.94      121.93      4.49 o 
   4   1  11        6.46        5.87      2.22 o 
   5   1  11       33.93       32.97      2.48 o 
   6   1  11       37.39       40.19      3.84 o 
   7   1  11       28.84       25.41      3.84 o 
  -4   2  11       43.52       56.14      4.14 o 
  -3   2  11        6.54        4.43      2.07 o 
  -2   2  11      136.54      130.02      6.50 o 
  -1   2  11        2.63        1.63      1.25 o 
   0   2  11      199.41      200.88      5.72 o 
   1   2  11      107.52      109.28      4.28 o 
   2   2  11        0.16        0.30      1.18 o 
   3   2  11       32.63       33.10      2.51 o 
   4   2  11       32.86       28.77      2.30 o 
   5   2  11       53.88       51.48      3.13 o 
   6   2  11        1.18       -1.77      1.46 o 
   7   2  11       19.22       20.39      3.25 o 
  -3   3  11       74.39       67.96      4.73 o 
  -2   3  11        0.00        0.21      1.14 o 
  -1   3  11        0.36        0.30      3.25 o 
   0   3  11        5.66        5.42      1.35 o 
   1   3  11      110.06      108.07      4.28 o 
   2   3  11      518.11      538.29     10.45 o 
   3   3  11        0.20        0.74      1.25 o 
   4   3  11        2.89        1.48      1.20 o 
   5   3  11       58.54       65.04      4.43 o 
   6   3  11        4.84        2.25      1.77 o 
   7   3  11       72.64       78.20      3.95 o 
  -3   4  11      118.78      121.45      6.80 o 
  -2   4  11       44.89       36.90      2.66 o 
  -1   4  11        6.33        6.07      1.35 o 
   0   4  11       99.07       91.55      3.86 o 
   1   4  11       34.24       36.44      2.40 o 
   2   4  11       31.96       32.19      2.40 o 
   3   4  11        5.65        5.21      1.25 o 
   4   4  11       12.14       10.67      2.22 o 
   5   4  11       77.34       83.59      4.07 o 
   6   4  11        7.06        8.08      1.67 o 
   7   4  11        2.36       -0.53      3.55 o 
  -4   5  11       70.33       61.17      5.02 o 
  -3   5  11        3.79        1.18      2.36 o 
  -2   5  11        3.50        1.03      1.25 o 
  -1   5  11      134.38      138.25      4.91 o 
   0   5  11       31.10       25.92      2.30 o 
   1   5  11       79.41       79.13      3.65 o 
   2   5  11       18.85       17.41      1.98 o 
   3   5  11        2.92        2.81      1.25 o 
   4   5  11      305.31      311.99      7.93 o 
   5   5  11        2.34        1.03      1.92 o 
   6   5  11       23.41       24.78      2.51 o 
   7   5  11        8.59        4.70      1.85 o 
   8   5  11       14.22       13.28      2.19 o 
  -3   6  11       13.26        5.91      2.66 o 
  -2   6  11        1.22        4.14      2.36 o 
  -1   6  11      157.56      141.44      4.88 o 
   0   6  11        1.48        1.03      1.25 o 
   1   6  11        3.82        2.86      1.35 o 
   2   6  11       84.84       80.16      4.28 o 
   3   6  11        3.10        0.30      1.25 o 
   4   6  11       12.09       14.16      3.10 o 
   5   6  11        4.04        3.69      1.46 o 
   6   6  11        4.88        4.76      2.51 o 
   7   6  11       17.48       14.80      2.09 o 
  -2   7  11        7.98        8.86      2.95 o 
  -1   7  11        1.91        9.46      2.36 o 
   0   7  11       10.79        9.59      1.56 o 
   1   7  11       64.69       66.23      3.53 o 
   2   7  11        2.54        2.61      2.51 o 
   3   7  11       54.32       53.58      3.23 o 
   4   7  11       10.21        9.56      1.56 o 
   5   7  11        1.94        3.43      1.77 o 
   6   7  11      110.39      120.06      5.00 o 
   7   7  11        4.26        1.03      1.67 o 
  -1   8  11        5.99        7.09      2.66 o 
   0   8  11        2.50        1.18      2.07 o 
   1   8  11       21.90       24.03      2.34 o 
   2   8  11        2.43        1.08      1.20 o 
   3   8  11       13.52       12.46      1.98 o 
   4   8  11        0.17       -1.48      1.35 o 
   5   8  11        5.22        8.85      3.84 o 
   6   8  11       64.88       66.73      3.74 o 
   7   8  11        1.42        4.14      2.07 o 
   0   9  11       36.11       43.44      4.73 o 
   1   9  11        7.09        8.27      2.66 o 
   2   9  11       20.21       22.59      2.34 o 
   3   9  11        0.11       -0.05      2.51 o 
   4   9  11        2.20       -1.48      2.07 o 
   5   9  11       81.90       93.18      4.49 o 
   6   9  11        0.00       -0.04      2.81 o 
   2  10  11        8.63       11.23      2.95 o 
   3  10  11        3.68       -1.03      1.67 o 
   4  10  11        6.12        3.88      4.58 o 
  -2  -3  12        7.84        9.75      2.66 o 
  -1  -3  12        0.04       -0.30      2.36 o 
   0  -3  12       81.71       75.65      5.61 o 
   1  -3  12        1.21        1.18      2.07 o 
   2  -3  12        3.01        1.18      2.66 o 
  -3  -2  12       15.56       12.12      2.66 o 
  -2  -2  12       71.72       77.13      5.61 o 
  -1  -2  12        2.23        1.18      2.07 o 
   0  -2  12        7.07        8.57      2.66 o 
   1  -2  12       82.28       92.49      5.91 o 
   2  -2  12       41.26       51.12      4.73 o 
   3  -2  12       83.95       79.19      5.91 o 
  -4  -1  12        0.25       -3.55      2.36 o 
  -3  -1  12       55.82       76.53      5.91 o 
  -2  -1  12        6.24        9.46      2.66 o 
  -1  -1  12       31.03       28.66      3.55 o 
   2  -1  12      123.94      128.25      7.09 o 
   3  -1  12        0.06        2.07      2.07 o 
   4  -1  12        3.37        8.27      2.66 o 
  -4   0  12        5.95        3.55      2.36 o 
  -3   0  12       51.88       49.94      4.73 o 
  -2   0  12       45.55       42.55      4.14 o 
  -1   0  12        0.36        1.77      2.07 o 
   0   0  12      126.57      135.04      7.09 o 
   1   0  12       74.46       80.08      5.61 o 
   2   0  12      444.24      465.15      9.67 o 
   3   0  12       72.60       68.15      7.24 o 
   4   0  12        9.94       10.34      2.36 o 
   5   0  12       15.16       21.28      2.95 o 
  -4   1  12       65.14       78.01      5.32 o 
  -3   1  12        6.61        6.21      2.36 o 
  -1   1  12       64.12       64.71      5.02 o 
   0   1  12        3.80        1.77      2.07 o 
   1   1  12       38.60       38.01      4.88 o 
   2   1  12        3.27        3.84      1.25 o 
   3   1  12        0.14       -2.02      1.35 o 
   4   1  12      137.19      143.17      5.22 o 
   5   1  12       22.62       16.44      2.66 o 
   6   1  12       35.09       41.07      3.84 o 
  -4   2  12       43.22       45.21      4.14 o 
  -2   2  12        0.85       -0.30      1.77 o 
  -1   2  12      186.43      186.76      8.57 o 
   0   2  12       26.66       27.08      2.27 o 
   1   2  12      190.12      190.13      5.93 o 
   2   2  12        0.55        0.30      1.77 o 
   3   2  12       26.18       24.05      2.51 o 
   4   2  12       43.71       47.85      4.58 o 
   5   2  12        2.19       -0.44      1.46 o 
   6   2  12       14.23        8.48      1.77 o 
  -3   3  12        0.62       -2.36      1.77 o 
  -2   3  12       24.11       26.30      3.25 o 
  -1   3  12       20.90       21.81      2.19 o 
   0   3  12        3.87        2.80      3.69 o 
   1   3  12      202.96      210.46      6.26 o 
   2   3  12       17.66       14.12      3.10 o 
   3   3  12        1.08        2.89      1.35 o 
   4   3  12       13.05       10.81      1.77 o 
   5   3  12        0.08        2.07      1.92 o 
   6   3  12       42.98       52.04      3.84 o 
  -2   4  12       60.53       69.38      3.44 o 
  -1   4  12        4.09        3.84      1.25 o 
   0   4  12       72.15       65.91      3.34 o 
   1   4  12        1.84        1.77      1.25 o 
   2   4  12       67.59       68.51      3.65 o 
   3   4  12       83.25       84.42      4.14 o 
   4   4  12        0.47       -1.80      1.20 o 
   5   4  12        2.81       -1.06      1.77 o 
   6   4  12       30.07       27.22      2.72 o 
   7   4  12       17.11       13.86      2.19 o 
  -3   5  12        7.13       11.82      2.36 o 
  -2   5  12        5.18        2.03      1.56 o 
  -1   5  12        3.18        1.66      1.35 o 
   0   5  12       46.01       49.84      2.93 o 
   1   5  12        9.48       10.48      1.67 o 
   2   5  12       85.37       83.64      3.97 o 
   3   5  12       11.46       10.47      1.77 o 
   4   5  12       21.45       18.23      2.19 o 
   5   5  12      109.55      115.36      4.91 o 
   6   5  12       40.39       41.97      5.17 o 
   7   5  12       17.59       23.12      3.84 o 
  -2   6  12       64.49       63.24      5.02 o 
  -1   6  12        0.42        1.41      1.35 o 
   0   6  12       29.68       35.19      2.61 o 
   1   6  12        5.20        0.00      1.77 o 
   2   6  12       33.78       37.99      2.72 o 
   3   6  12       19.33       18.00      2.22 o 
   4   6  12        0.63       -0.52      1.35 o 
   5   6  12       24.70       28.96      2.61 o 
   6   6  12        2.63        1.18      1.67 o 
   7   6  12        3.35        3.84      2.36 o 
  -1   7  12        2.25        0.30      2.07 o 
   0   7  12       20.13       11.97      1.85 o 
   1   7  12        4.23        0.18      1.48 o 
   2   7  12      128.00      131.15      5.12 o 
   3   7  12       17.33       11.79      1.98 o 
   4   7  12       13.85       17.99      2.19 o 
   5   7  12        0.13       -0.49      1.56 o 
   6   7  12       48.98       48.21      3.55 o 
   0   8  12       13.04        7.09      2.66 o 
   1   8  12        3.84        3.25      1.56 o 
   2   8  12        6.14        5.84      1.92 o 
   3   8  12       27.14       18.77      2.30 o 
   4   8  12        0.44       -2.19      1.46 o 
   5   8  12       34.45       35.23      2.93 o 
   6   8  12       10.00        9.79      1.88 o 
   2   9  12       21.81       23.87      3.55 o 
   3   9  12        8.94        8.78      1.85 o 
   4   9  12        0.46        0.30      4.14 o 
   0  -2  13        0.14       -0.59      2.07 o 
  -2  -1  13        0.04       -3.55      2.36 o 
  -1  -1  13       73.19       70.03      5.61 o 
   0  -1  13       44.38       44.92      4.43 o 
   1  -1  13       11.47        8.27      2.66 o 
   2  -1  13        9.80        7.09      2.36 o 
  -3   0  13        7.77        9.16      2.66 o 
  -2   0  13      154.01      148.05      7.98 o 
  -1   0  13       17.07       18.03      3.25 o 
   1   0  13       15.35       16.25      3.25 o 
   2   0  13        2.19       -1.77      2.36 o 
   3   0  13       68.15       74.76      5.91 o 
   4   0  13        0.07       -0.38      3.99 o 
  -3   1  13        0.90       -0.59      2.36 o 
  -2   1  13        0.37       -2.95      2.07 o 
  -1   1  13        5.49        5.91      2.66 o 
   0   1  13        5.42        5.61      2.36 o 
   1   1  13       31.72       28.66      3.84 o 
   2   1  13       58.69       61.87      3.27 o 
   3   1  13        0.12        2.07      2.95 o 
   4   1  13       51.20       54.47      3.32 o 
  -3   2  13       29.94       30.14      3.84 o 
  -2   2  13       25.57       21.87      3.55 o 
  -1   2  13        6.28        3.55      2.07 o 
   0   2  13       24.67       24.82      3.55 o 
   1   2  13        2.08        0.15      1.33 o 
   2   2  13      195.60      213.91      6.68 o 
   3   2  13       37.76       38.01      2.77 o 
   4   2  13       19.90       18.13      3.10 o 
   5   2  13       79.66       86.43      4.18 o 
  -3   3  13       17.25       10.34      2.95 o 
  -2   3  13       74.82       80.97      5.91 o 
  -1   3  13        5.85        4.73      2.07 o 
   0   3  13       63.47       62.61      3.32 o 
   1   3  13        1.17        1.32      1.35 o 
   2   3  13      113.72      123.01      4.91 o 
   3   3  13       48.71       48.84      3.19 o 
   4   3  13        5.96        6.81      1.67 o 
   5   3  13        2.10       -0.35      3.40 o 
  -2   4  13        3.29        2.95      2.36 o 
  -1   4  13       85.64       87.58      3.95 o 
   0   4  13        3.14        0.74      1.46 o 
   1   4  13        1.76        1.48      1.77 o 
   2   4  13        0.87       -1.77      1.46 o 
   3   4  13       38.62       39.34      5.47 o 
   4   4  13      127.78      148.64      5.53 o 
   5   4  13        2.74        1.85      4.14 o 
   6   4  13        0.59       -2.88      1.92 o 
  -2   5  13        0.03       -1.77      2.36 o 
  -1   5  13       47.67       43.27      2.82 o 
   0   5  13       13.66       15.01      1.91 o 
   1   5  13        3.40        2.11      1.63 o 
   2   5  13       57.82       57.48      3.34 o 
   3   5  13       35.05       37.09      2.93 o 
   4   5  13        1.72        0.44      1.46 o 
   5   5  13        7.38        7.24      1.88 o 
   6   5  13        7.68        6.61      5.76 o 
  -1   6  13       25.91       22.29      2.27 o 
   0   6  13        0.62        0.74      1.46 o 
   1   6  13       47.20       48.70      3.02 o 
   2   6  13        3.08        3.05      1.56 o 
   3   6  13       48.49       47.80      3.13 o 
   4   6  13        5.56        5.68      1.77 o 
   5   6  13       11.32        9.87      4.28 o 
   0   7  13       11.09       14.91      3.69 o 
   1   7  13       39.03       39.01      2.82 o 
   2   7  13        0.01       -0.74      1.46 o 
   3   7  13        1.57        0.00      2.07 o 
   4   7  13       39.88       44.78      4.73 o 
   5   7  13       22.76       19.23      2.81 o 
   2   8  13        1.42        3.88      1.63 o 
   3   8  13        9.95        9.40      2.81 o 
   4   8  13        1.87        4.14      2.36 o 
   0   1  14        2.13        3.84      2.66 o 
   1   1  14        0.42        0.59      2.36 o 
   2   1  14       47.86       53.19      5.02 o 
  -1   2  14        0.54       -3.55      2.36 o 
   0   2  14        2.01        4.43      2.07 o 
   1   2  14       10.29       16.55      2.95 o 
   2   2  14        4.10       -1.77      2.36 o 
   3   2  14        7.49       14.78      1.98 o 
  -1   3  14       56.08       61.46      5.32 o 
   0   3  14        2.71        0.00      2.36 o 
   1   3  14       33.29       35.59      4.28 o 
   2   3  14       14.03       14.79      3.55 o 
   3   3  14       30.26       33.69      4.14 o 
   4   3  14       18.44       20.16      2.30 o 
   0   4  14       13.73       23.65      2.66 o 
   1   4  14        0.57        0.59      1.67 o 
   2   4  14        0.11       -0.73      1.56 o 
   3   4  14       93.79       94.00      4.37 o 
   4   4  14        8.44        6.40      2.81 o 
   0   5  14       35.76       44.74      5.32 o 
   1   5  14       11.70       10.98      4.43 o 
   2   5  14        4.70        2.40      4.43 o 
   3   5  14        7.64        1.06      3.99 o 
   4   5  14       29.94       26.56      2.82 o 
   1   6  14        1.52       -0.87      1.56 o 
   2   6  14       27.75       28.49      2.48 o 
   3   6  14        2.05        0.00      5.02 o 
                                                 
